# Supplementary material for: Type I Interferon Drives a Cellular State Inert to TCR‐Stimulation and Could Impede Effective T‐Cell Differentiation in Cancer
Source: Eur J Immunol. 2024 Nov 12;55(1):e202451371. doi: 10.1002/eji.202451371 (PMC11739669; doi:10.1002/eji.202451371)
Supplement: Supplementary file 3 — Supplementary Table 1: Differentially expressed genes between clusters. This table presents the results of a Wilcoxon Rank Sum test to identify differentially expressed genes between clusters in the dataset. This analysis was performed using the “FindAllMarkers” function from the “Seurat” package, with a log fold threshold of 0.25 and the “only.pos” parameter set to “FALSE”. All other parameters were left at their default values. [file EJI-55-e202451371-s004.csv]

	p_val	avg_log2FC	pct.1	pct.2	p_val_adj	cluster	gene
FTH1	0	2.261673183	0.999	0.98	0	Naive_Memory_1	FTH1
PABPC1	7.65E-293	1.604180673	0.986	0.893	1.25E-288	Naive_Memory_1	PABPC1
RPS16	4.00E-239	0.8434326	1	0.99	6.52E-235	Naive_Memory_1	RPS16
CREM	7.66E-200	0.980434255	0.91	0.49	1.25E-195	Naive_Memory_1	CREM
RPL28	6.87E-186	0.561012126	1	0.996	1.12E-181	Naive_Memory_1	RPL28
ZFP36	2.88E-185	1.197859329	0.924	0.654	4.70E-181	Naive_Memory_1	ZFP36
ABLIM1	2.06E-174	1.419696129	0.65	0.275	3.36E-170	Naive_Memory_1	ABLIM1
RPL10	4.50E-164	0.507614532	1	0.997	7.33E-160	Naive_Memory_1	RPL10
RPS4X	9.47E-162	0.610546403	1	0.988	1.54E-157	Naive_Memory_1	RPS4X
CCL5	3.73E-158	-1.924759567	0.622	0.838	6.08E-154	Naive_Memory_1	CCL5
RPS12	1.66E-145	0.497331366	1	0.997	2.71E-141	Naive_Memory_1	RPS12
RPLP0	1.04E-144	0.583191046	0.998	0.987	1.69E-140	Naive_Memory_1	RPLP0
MT-CO3	5.57E-142	0.636375924	0.999	0.989	9.07E-138	Naive_Memory_1	MT-CO3
RPL32	3.75E-134	0.454603236	1	0.996	6.12E-130	Naive_Memory_1	RPL32
RPS18	1.38E-133	0.555602075	0.999	0.989	2.24E-129	Naive_Memory_1	RPS18
EEF1A1	4.83E-128	0.462672432	1	0.998	7.87E-124	Naive_Memory_1	EEF1A1
DDIT4	7.77E-127	1.058315915	0.619	0.28	1.27E-122	Naive_Memory_1	DDIT4
RPL41	8.98E-127	0.397618717	1	0.999	1.46E-122	Naive_Memory_1	RPL41
RPL34	3.34E-126	0.491651178	0.999	0.99	5.44E-122	Naive_Memory_1	RPL34
ADK	3.53E-121	0.957269427	0.56	0.244	5.76E-117	Naive_Memory_1	ADK
SESN3	1.94E-120	0.857394786	0.292	0.072	3.16E-116	Naive_Memory_1	SESN3
RPL12	6.94E-119	0.534844933	0.999	0.981	1.13E-114	Naive_Memory_1	RPL12
RPL3	1.11E-118	0.611717618	0.989	0.967	1.81E-114	Naive_Memory_1	RPL3
ZFP36L2	8.62E-115	0.879878414	0.906	0.676	1.40E-110	Naive_Memory_1	ZFP36L2
RPS3	2.92E-113	0.446520457	1	0.994	4.76E-109	Naive_Memory_1	RPS3
RPS28	3.13E-113	0.469945354	0.996	0.982	5.11E-109	Naive_Memory_1	RPS28
IL7R	6.35E-112	0.837054668	0.898	0.574	1.04E-107	Naive_Memory_1	IL7R
PDE4B	1.38E-110	0.871544826	0.581	0.262	2.25E-106	Naive_Memory_1	PDE4B
PIK3R1	1.53E-110	0.806978863	0.674	0.343	2.50E-106	Naive_Memory_1	PIK3R1
SOCS3	1.96E-110	0.856742211	0.359	0.112	3.19E-106	Naive_Memory_1	SOCS3
PFN1	2.10E-110	-0.705945253	0.94	0.953	3.43E-106	Naive_Memory_1	PFN1
RPL11	4.28E-107	0.410891358	1	0.994	6.97E-103	Naive_Memory_1	RPL11
SPTBN1	4.41E-107	0.789890549	0.399	0.136	7.18E-103	Naive_Memory_1	SPTBN1
TPT1	5.81E-107	0.432551199	0.999	0.996	9.46E-103	Naive_Memory_1	TPT1
RPS27	7.34E-105	0.40173815	1	0.997	1.20E-100	Naive_Memory_1	RPS27
RPL39	1.21E-103	0.411795407	0.999	0.989	1.97E-99	Naive_Memory_1	RPL39
CD82	6.20E-103	-1.613026341	0.177	0.51	1.01E-98	Naive_Memory_1	CD82
RPS14	8.65E-103	0.396931849	0.999	0.994	1.41E-98	Naive_Memory_1	RPS14
SATB1	8.41E-102	0.8937035	0.481	0.201	1.37E-97	Naive_Memory_1	SATB1
RPS5	1.40E-101	0.472854648	1	0.978	2.29E-97	Naive_Memory_1	RPS5
CD7	3.71E-101	0.699839815	0.964	0.837	6.04E-97	Naive_Memory_1	CD7
RPL30	1.98E-100	0.381850198	1	0.994	3.22E-96	Naive_Memory_1	RPL30
EML4	7.91E-100	0.7981722	0.746	0.452	1.29E-95	Naive_Memory_1	EML4
RPS23	2.93E-99	0.417291109	0.999	0.989	4.78E-95	Naive_Memory_1	RPS23
RPS3A	3.50E-99	0.418509572	1	0.991	5.70E-95	Naive_Memory_1	RPS3A
APOBEC3G	4.20E-99	-1.135619103	0.433	0.704	6.85E-95	Naive_Memory_1	APOBEC3G
PKM	1.02E-98	-1.057922652	0.573	0.784	1.67E-94	Naive_Memory_1	PKM
CD3D	1.09E-96	-1.002458708	0.736	0.836	1.77E-92	Naive_Memory_1	CD3D
MT-ND1	1.19E-95	0.536078521	0.995	0.978	1.95E-91	Naive_Memory_1	MT-ND1
RPS6	4.54E-95	0.431314818	0.998	0.989	7.40E-91	Naive_Memory_1	RPS6
CCL4	1.07E-91	-4.838934385	0.084	0.402	1.74E-87	Naive_Memory_1	CCL4
SPOCK2	8.20E-91	0.71152456	0.807	0.533	1.34E-86	Naive_Memory_1	SPOCK2
MT-ND3	4.05E-89	0.512911142	0.999	0.972	6.60E-85	Naive_Memory_1	MT-ND3
RPLP2	1.14E-87	0.376705424	0.999	0.99	1.86E-83	Naive_Memory_1	RPLP2
RPL37	8.23E-87	0.41782205	0.996	0.982	1.34E-82	Naive_Memory_1	RPL37
CLIC1	1.61E-84	-0.839815042	0.679	0.814	2.62E-80	Naive_Memory_1	CLIC1
RPL13	4.47E-84	0.364832967	1	0.996	7.28E-80	Naive_Memory_1	RPL13
MT-CO1	6.06E-84	0.406819288	0.999	0.997	9.87E-80	Naive_Memory_1	MT-CO1
RPL19	1.30E-82	0.363179069	1	0.994	2.11E-78	Naive_Memory_1	RPL19
RPL36	5.05E-82	0.412658235	0.997	0.976	8.24E-78	Naive_Memory_1	RPL36
NKG7	6.82E-82	-1.246622814	0.574	0.746	1.11E-77	Naive_Memory_1	NKG7
SIPA1L1	9.24E-82	0.739674773	0.359	0.139	1.51E-77	Naive_Memory_1	SIPA1L1
RPS21	1.05E-81	0.425726264	0.988	0.969	1.71E-77	Naive_Memory_1	RPS21
RPL14	1.29E-79	0.363058496	0.999	0.99	2.10E-75	Naive_Memory_1	RPL14
BACH2	3.87E-78	0.688700885	0.395	0.162	6.31E-74	Naive_Memory_1	BACH2
LSP1	4.17E-77	-0.999830666	0.562	0.73	6.80E-73	Naive_Memory_1	LSP1
TMSB10	9.95E-77	-0.75409407	0.922	0.95	1.62E-72	Naive_Memory_1	TMSB10
CD52	1.55E-76	-1.092008808	0.459	0.674	2.52E-72	Naive_Memory_1	CD52
RPL29	7.07E-74	0.382421816	0.997	0.984	1.15E-69	Naive_Memory_1	RPL29
RPS8	1.02E-73	0.400406041	0.999	0.985	1.67E-69	Naive_Memory_1	RPS8
TENT5C	1.41E-73	0.641896515	0.44	0.194	2.30E-69	Naive_Memory_1	TENT5C
CD3G	2.85E-73	-0.99872853	0.335	0.593	4.64E-69	Naive_Memory_1	CD3G
RPS27A	6.33E-73	0.310400389	1	0.995	1.03E-68	Naive_Memory_1	RPS27A
MT-ND2	7.35E-73	0.508039766	0.974	0.913	1.20E-68	Naive_Memory_1	MT-ND2
RPL9	7.67E-71	0.345228406	0.997	0.985	1.25E-66	Naive_Memory_1	RPL9
CD8A	1.46E-70	0.572273181	0.942	0.811	2.38E-66	Naive_Memory_1	CD8A
PLEKHG2	3.03E-69	0.492236734	0.216	0.062	4.94E-65	Naive_Memory_1	PLEKHG2
RPL18A	3.36E-69	0.325635384	0.999	0.995	5.47E-65	Naive_Memory_1	RPL18A
RPS25	2.89E-68	0.325257362	1	0.991	4.71E-64	Naive_Memory_1	RPS25
RPLP1	1.42E-67	0.279946749	1	0.999	2.31E-63	Naive_Memory_1	RPLP1
LUZP1	8.50E-67	0.577165193	0.345	0.141	1.39E-62	Naive_Memory_1	LUZP1
LAG3	1.37E-65	-1.396322379	0.242	0.488	2.24E-61	Naive_Memory_1	LAG3
TMSB4X	3.48E-65	0.439485804	0.995	0.986	5.66E-61	Naive_Memory_1	TMSB4X
MT-CYB	6.33E-65	0.406735172	0.998	0.992	1.03E-60	Naive_Memory_1	MT-CYB
RPL7A	4.72E-64	0.308293096	0.999	0.991	7.69E-60	Naive_Memory_1	RPL7A
LY6E	1.43E-63	-1.152828368	0.431	0.624	2.33E-59	Naive_Memory_1	LY6E
RPL18	3.22E-63	0.283251273	1	0.993	5.24E-59	Naive_Memory_1	RPL18
MYL12A	2.34E-62	-0.841842603	0.56	0.717	3.81E-58	Naive_Memory_1	MYL12A
RPL23A	3.82E-62	0.328454339	0.996	0.984	6.22E-58	Naive_Memory_1	RPL23A
GABARAPL1	3.97E-62	0.584964419	0.71	0.469	6.47E-58	Naive_Memory_1	GABARAPL1
MT-ATP8	4.37E-62	0.693240447	0.866	0.727	7.13E-58	Naive_Memory_1	MT-ATP8
RPL37A	9.51E-61	0.367393193	0.989	0.96	1.55E-56	Naive_Memory_1	RPL37A
TGFB1	3.08E-60	0.738872632	0.75	0.536	5.01E-56	Naive_Memory_1	TGFB1
CD3E	3.25E-60	-0.603924517	0.837	0.881	5.30E-56	Naive_Memory_1	CD3E
RPL35A	3.86E-60	0.291951372	1	0.991	6.29E-56	Naive_Memory_1	RPL35A
CD27	4.62E-60	-1.12794639	0.199	0.441	7.52E-56	Naive_Memory_1	CD27
CXCL13	2.57E-59	-3.146827485	0.019	0.236	4.18E-55	Naive_Memory_1	CXCL13
GZMA	9.51E-59	-1.334618938	0.096	0.335	1.55E-54	Naive_Memory_1	GZMA
CCL4L2	2.23E-58	-4.895906056	0.027	0.245	3.63E-54	Naive_Memory_1	CCL4L2
CLDND1	5.13E-58	-0.889717212	0.389	0.605	8.36E-54	Naive_Memory_1	CLDND1
RPS19	7.49E-58	0.275502762	0.999	0.996	1.22E-53	Naive_Memory_1	RPS19
EMP3	1.66E-57	-0.640172086	0.842	0.904	2.70E-53	Naive_Memory_1	EMP3
ARID5B	2.19E-57	0.571159978	0.737	0.502	3.56E-53	Naive_Memory_1	ARID5B
CMSS1	4.37E-57	0.644035491	0.207	0.067	7.12E-53	Naive_Memory_1	CMSS1
RPS4Y1	7.59E-57	-1.058293761	0.073	0.312	1.24E-52	Naive_Memory_1	RPS4Y1
ARL6IP5	1.15E-56	-0.806125329	0.422	0.626	1.87E-52	Naive_Memory_1	ARL6IP5
TRAC	1.23E-56	-0.836020148	0.306	0.541	2.01E-52	Naive_Memory_1	TRAC
HLA-DRB1	4.37E-56	-1.236621569	0.16	0.397	7.12E-52	Naive_Memory_1	HLA-DRB1
ELL2	8.11E-56	0.416000487	0.202	0.064	1.32E-51	Naive_Memory_1	ELL2
IFNG	9.24E-56	-2.815323165	0.049	0.27	1.51E-51	Naive_Memory_1	IFNG
SH3BGRL3	1.12E-55	-0.539830054	0.964	0.95	1.82E-51	Naive_Memory_1	SH3BGRL3
HLA-C	3.07E-55	-0.321914254	1	0.997	5.00E-51	Naive_Memory_1	HLA-C
EEF2	1.88E-54	0.431344886	0.971	0.912	3.06E-50	Naive_Memory_1	EEF2
CCL3	4.15E-54	-3.136711558	0.017	0.218	6.77E-50	Naive_Memory_1	CCL3
CD48	6.40E-54	-0.918064576	0.251	0.47	1.04E-49	Naive_Memory_1	CD48
ACTB	2.43E-53	-0.733469841	0.953	0.96	3.95E-49	Naive_Memory_1	ACTB
CD2	2.99E-53	-0.725228557	0.711	0.795	4.87E-49	Naive_Memory_1	CD2
EEF1B2	7.96E-53	0.409571809	0.96	0.897	1.30E-48	Naive_Memory_1	EEF1B2
CTSC	8.70E-53	-1.003151541	0.173	0.403	1.42E-48	Naive_Memory_1	CTSC
CXCR4	1.75E-52	0.408313191	0.794	0.519	2.85E-48	Naive_Memory_1	CXCR4
GPR183	6.31E-52	0.558665033	0.605	0.36	1.03E-47	Naive_Memory_1	GPR183
ARID5A	7.91E-52	0.540806788	0.695	0.467	1.29E-47	Naive_Memory_1	ARID5A
MT-CO2	4.14E-51	0.294841612	0.999	0.998	6.74E-47	Naive_Memory_1	MT-CO2
RPS13	4.86E-51	0.284030696	0.997	0.991	7.92E-47	Naive_Memory_1	RPS13
HGSNAT	1.40E-50	0.526692778	0.315	0.138	2.28E-46	Naive_Memory_1	HGSNAT
CCR7	1.89E-50	0.558485668	0.529	0.291	3.08E-46	Naive_Memory_1	CCR7
SELL	4.62E-48	0.805271352	0.318	0.149	7.53E-44	Naive_Memory_1	SELL
RPL35	8.58E-48	0.308710057	0.988	0.967	1.40E-43	Naive_Memory_1	RPL35
PITPNC1	6.13E-47	0.557180145	0.481	0.276	9.99E-43	Naive_Memory_1	PITPNC1
RNF125	6.42E-46	0.495997292	0.321	0.149	1.05E-41	Naive_Memory_1	RNF125
CRTAM	7.83E-46	-1.373809434	0.053	0.244	1.28E-41	Naive_Memory_1	CRTAM
P2RY8	1.10E-43	0.506102083	0.43	0.234	1.79E-39	Naive_Memory_1	P2RY8
RPL22	2.60E-43	0.356531701	0.982	0.93	4.24E-39	Naive_Memory_1	RPL22
PPP1CB	3.44E-43	0.550954308	0.474	0.279	5.61E-39	Naive_Memory_1	PPP1CB
SRGN	4.36E-43	0.302112293	0.995	0.945	7.10E-39	Naive_Memory_1	SRGN
HAVCR2	1.64E-42	-0.87212054	0.015	0.181	2.67E-38	Naive_Memory_1	HAVCR2
LRIG1	2.35E-42	0.449048752	0.252	0.108	3.83E-38	Naive_Memory_1	LRIG1
THEMIS	2.42E-42	-0.741297752	0.101	0.3	3.95E-38	Naive_Memory_1	THEMIS
PHLDA1	5.35E-42	-1.224119778	0.149	0.341	8.72E-38	Naive_Memory_1	PHLDA1
RPL21	6.93E-42	0.290256518	0.995	0.981	1.13E-37	Naive_Memory_1	RPL21
RACK1	1.19E-41	0.276107632	0.989	0.975	1.94E-37	Naive_Memory_1	RACK1
ZNF331	4.20E-41	0.323024964	0.297	0.137	6.84E-37	Naive_Memory_1	ZNF331
TRAF3IP3	5.79E-41	-0.743409345	0.093	0.281	9.44E-37	Naive_Memory_1	TRAF3IP3
S100A4	7.18E-41	-1.306757566	0.254	0.428	1.17E-36	Naive_Memory_1	S100A4
RPL13A	7.61E-41	0.302668766	0.991	0.972	1.24E-36	Naive_Memory_1	RPL13A
RPS2	9.23E-41	0.262064485	0.992	0.97	1.50E-36	Naive_Memory_1	RPS2
Sep-06	7.57E-40	0.521486657	0.63	0.442	1.23E-35	Naive_Memory_1	Sep-06
EVL	9.62E-40	-0.729463334	0.296	0.484	1.57E-35	Naive_Memory_1	EVL
S1PR1	1.17E-39	0.489257165	0.365	0.189	1.90E-35	Naive_Memory_1	S1PR1
CORO1A	2.61E-39	-0.678338432	0.596	0.7	4.25E-35	Naive_Memory_1	CORO1A
PFKFB3	4.67E-39	0.503867414	0.36	0.191	7.62E-35	Naive_Memory_1	PFKFB3
RHBDF2	1.18E-38	0.518209412	0.302	0.148	1.93E-34	Naive_Memory_1	RHBDF2
ZFP36L1	1.37E-38	-0.956602609	0.538	0.667	2.24E-34	Naive_Memory_1	ZFP36L1
C12orf57	1.40E-38	0.439692176	0.782	0.634	2.27E-34	Naive_Memory_1	C12orf57
MAP2K3	3.61E-38	-0.699290581	0.188	0.378	5.89E-34	Naive_Memory_1	MAP2K3
UBB	3.67E-38	-0.632532946	0.727	0.801	5.99E-34	Naive_Memory_1	UBB
OAZ1	4.12E-38	-0.37622824	0.953	0.964	6.72E-34	Naive_Memory_1	OAZ1
HNRNPA2B1	4.56E-38	-0.471671241	0.872	0.905	7.42E-34	Naive_Memory_1	HNRNPA2B1
HLA-DRB5	1.08E-37	-1.065024081	0.13	0.314	1.77E-33	Naive_Memory_1	HLA-DRB5
FAM177A1	1.31E-37	0.432582571	0.575	0.383	2.14E-33	Naive_Memory_1	FAM177A1
JAML	1.34E-37	-0.777929563	0.407	0.567	2.19E-33	Naive_Memory_1	JAML
MT-ND4L	1.49E-37	0.286398226	0.999	0.99	2.43E-33	Naive_Memory_1	MT-ND4L
PTMS	2.47E-37	-0.845767236	0.186	0.37	4.03E-33	Naive_Memory_1	PTMS
SLC1A5	3.35E-37	-0.875525401	0.116	0.29	5.46E-33	Naive_Memory_1	SLC1A5
HMGB1	5.47E-37	-0.444347856	0.893	0.909	8.91E-33	Naive_Memory_1	HMGB1
MIR155HG	8.90E-37	-1.311713771	0.093	0.261	1.45E-32	Naive_Memory_1	MIR155HG
CMC1	1.38E-36	-0.88185989	0.095	0.268	2.24E-32	Naive_Memory_1	CMC1
OASL	1.86E-36	-0.738154825	0.245	0.43	3.04E-32	Naive_Memory_1	OASL
RPS29	2.65E-36	0.319646547	0.951	0.903	4.32E-32	Naive_Memory_1	RPS29
ENTPD1	4.64E-36	-0.656001217	0.006	0.144	7.55E-32	Naive_Memory_1	ENTPD1
OPTN	4.71E-36	-0.61919032	0.351	0.529	7.67E-32	Naive_Memory_1	OPTN
APOBEC3C	5.28E-36	-0.660101194	0.21	0.395	8.61E-32	Naive_Memory_1	APOBEC3C
MT-ND4	1.13E-35	0.371963895	0.923	0.827	1.84E-31	Naive_Memory_1	MT-ND4
ARPC2	1.30E-35	-0.407823135	0.854	0.888	2.12E-31	Naive_Memory_1	ARPC2
TAP1	1.89E-35	-0.557927994	0.535	0.664	3.08E-31	Naive_Memory_1	TAP1
PSMB8	2.26E-35	-0.563966733	0.537	0.658	3.68E-31	Naive_Memory_1	PSMB8
RBPJ	5.24E-35	-0.716085521	0.297	0.47	8.54E-31	Naive_Memory_1	RBPJ
RPL27A	5.72E-35	0.327015861	0.958	0.886	9.32E-31	Naive_Memory_1	RPL27A
IFI6	9.76E-35	-1.183042781	0.192	0.366	1.59E-30	Naive_Memory_1	IFI6
GBP2	9.86E-35	-0.747202391	0.435	0.576	1.61E-30	Naive_Memory_1	GBP2
ACP5	1.07E-34	-1.071072682	0.057	0.212	1.74E-30	Naive_Memory_1	ACP5
ITGA4	1.40E-34	0.5261183	0.483	0.305	2.28E-30	Naive_Memory_1	ITGA4
RGS2	2.01E-34	0.57377837	0.303	0.157	3.27E-30	Naive_Memory_1	RGS2
PPP1R2	4.47E-34	-0.711464631	0.379	0.537	7.28E-30	Naive_Memory_1	PPP1R2
TSPYL2	6.86E-34	0.494098124	0.438	0.264	1.12E-29	Naive_Memory_1	TSPYL2
FAAH2	7.31E-34	0.318819154	0.143	0.049	1.19E-29	Naive_Memory_1	FAAH2
RGCC	8.40E-34	-1.261197109	0.402	0.533	1.37E-29	Naive_Memory_1	RGCC
FASLG	9.95E-34	-0.700857207	0.057	0.211	1.62E-29	Naive_Memory_1	FASLG
RPL31	1.27E-33	0.302337417	0.961	0.892	2.07E-29	Naive_Memory_1	RPL31
MTRNR2L8	3.21E-33	-2.284713272	0.236	0.388	5.22E-29	Naive_Memory_1	MTRNR2L8
GPCPD1	7.93E-33	0.380676513	0.238	0.11	1.29E-28	Naive_Memory_1	GPCPD1
SRSF2	8.36E-33	0.30831328	0.799	0.639	1.36E-28	Naive_Memory_1	SRSF2
ADGRE5	1.66E-32	-0.824847529	0.412	0.56	2.70E-28	Naive_Memory_1	ADGRE5
LIMD2	1.99E-32	-0.543063717	0.564	0.68	3.25E-28	Naive_Memory_1	LIMD2
OAS1	2.93E-32	-0.727461838	0.056	0.205	4.78E-28	Naive_Memory_1	OAS1
SMIM3	3.06E-32	0.361338568	0.274	0.134	4.99E-28	Naive_Memory_1	SMIM3
CTSW	3.18E-32	-0.863190928	0.15	0.312	5.18E-28	Naive_Memory_1	CTSW
CD8B	4.29E-32	0.479884713	0.822	0.669	6.99E-28	Naive_Memory_1	CD8B
HLA-DPA1	1.48E-31	-0.717504185	0.297	0.46	2.41E-27	Naive_Memory_1	HLA-DPA1
DNAJA1	1.76E-31	-0.728670655	0.362	0.519	2.86E-27	Naive_Memory_1	DNAJA1
CNOT6L	1.97E-31	0.435793525	0.454	0.276	3.22E-27	Naive_Memory_1	CNOT6L
SELPLG	2.14E-31	-0.64518649	0.325	0.483	3.49E-27	Naive_Memory_1	SELPLG
CCL3L1	1.36E-30	-1.519903285	0.01	0.131	2.21E-26	Naive_Memory_1	CCL3L1
FABP5	1.71E-30	-1.005688235	0.143	0.303	2.78E-26	Naive_Memory_1	FABP5
LRRN3	1.81E-30	-0.735774716	0.009	0.129	2.95E-26	Naive_Memory_1	LRRN3
SARAF	2.78E-30	0.320947816	0.968	0.929	4.52E-26	Naive_Memory_1	SARAF
RAB27A	3.02E-30	-0.717945188	0.42	0.546	4.91E-26	Naive_Memory_1	RAB27A
METRNL	6.95E-30	0.418449306	0.25	0.124	1.13E-25	Naive_Memory_1	METRNL
GNG2	8.08E-30	-0.593717535	0.457	0.593	1.32E-25	Naive_Memory_1	GNG2
ITGA1	6.15E-29	-0.652931285	0.14	0.298	1.00E-24	Naive_Memory_1	ITGA1
TNFSF8	6.19E-29	0.31847475	0.179	0.075	1.01E-24	Naive_Memory_1	TNFSF8
AHNAK	7.93E-29	-0.710153043	0.424	0.574	1.29E-24	Naive_Memory_1	AHNAK
LITAF	9.84E-29	0.436583394	0.67	0.518	1.60E-24	Naive_Memory_1	LITAF
RHOA	1.26E-28	-0.333491066	0.89	0.91	2.06E-24	Naive_Memory_1	RHOA
SOCS1	1.42E-28	0.377541105	0.32	0.176	2.31E-24	Naive_Memory_1	SOCS1
RAP1B	1.72E-28	-0.513970811	0.561	0.659	2.80E-24	Naive_Memory_1	RAP1B
LEPROTL1	1.77E-28	0.416863692	0.729	0.599	2.89E-24	Naive_Memory_1	LEPROTL1
CAMK1D	2.55E-28	0.389978319	0.21	0.097	4.16E-24	Naive_Memory_1	CAMK1D
TNIP3	2.75E-28	-0.745837906	0.077	0.218	4.47E-24	Naive_Memory_1	TNIP3
SLC16A3	3.27E-28	0.418312609	0.306	0.169	5.33E-24	Naive_Memory_1	SLC16A3
CFLAR	3.50E-28	-0.543628701	0.43	0.565	5.70E-24	Naive_Memory_1	CFLAR
PLEK	6.75E-28	-0.664095374	0.018	0.136	1.10E-23	Naive_Memory_1	PLEK
GZMH	8.86E-28	-0.788788017	0.129	0.282	1.44E-23	Naive_Memory_1	GZMH
IFI44L	1.24E-27	-0.582763985	0.039	0.166	2.02E-23	Naive_Memory_1	IFI44L
CAPN2	1.27E-27	-0.53084192	0.339	0.489	2.06E-23	Naive_Memory_1	CAPN2
AKNA	2.04E-27	0.539325867	0.626	0.48	3.32E-23	Naive_Memory_1	AKNA
ITGAL	3.61E-27	-0.580557295	0.078	0.216	5.88E-23	Naive_Memory_1	ITGAL
UPP1	8.23E-27	0.367949768	0.502	0.327	1.34E-22	Naive_Memory_1	UPP1
XAF1	1.45E-26	-0.636315048	0.143	0.294	2.36E-22	Naive_Memory_1	XAF1
IFIT3	1.96E-26	-0.687980582	0.015	0.126	3.20E-22	Naive_Memory_1	IFIT3
NCS1	2.76E-26	0.279740471	0.119	0.043	4.50E-22	Naive_Memory_1	NCS1
SLAMF7	3.80E-26	-0.582876723	0.066	0.199	6.19E-22	Naive_Memory_1	SLAMF7
GPR25	4.05E-26	-0.543187643	0.01	0.115	6.60E-22	Naive_Memory_1	GPR25
RPS20	4.06E-26	0.300168306	0.869	0.764	6.62E-22	Naive_Memory_1	RPS20
HLA-DRA	4.15E-26	-0.819290515	0.083	0.218	6.77E-22	Naive_Memory_1	HLA-DRA
EOMES	4.35E-26	-0.611747851	0.062	0.194	7.08E-22	Naive_Memory_1	EOMES
IFIT1	5.03E-26	-0.605362401	0.018	0.129	8.19E-22	Naive_Memory_1	IFIT1
PGAP1	5.71E-26	0.263225651	0.114	0.041	9.31E-22	Naive_Memory_1	PGAP1
RIN3	6.65E-26	-0.539515284	0.055	0.182	1.08E-21	Naive_Memory_1	RIN3
RPL10A	8.09E-26	0.266826637	0.97	0.924	1.32E-21	Naive_Memory_1	RPL10A
RPSA	1.05E-25	0.257258075	0.985	0.966	1.71E-21	Naive_Memory_1	RPSA
TOMM7	1.09E-25	0.313737822	0.863	0.764	1.77E-21	Naive_Memory_1	TOMM7
CSF1	1.21E-25	-0.598912147	0.006	0.107	1.97E-21	Naive_Memory_1	CSF1
SQSTM1	1.29E-25	-0.678541588	0.635	0.714	2.10E-21	Naive_Memory_1	SQSTM1
CARS	1.57E-25	-0.561042073	0.161	0.309	2.56E-21	Naive_Memory_1	CARS
POU2F2	2.33E-25	-0.565649033	0.078	0.211	3.80E-21	Naive_Memory_1	POU2F2
ACTR3	2.43E-25	-0.483335508	0.453	0.577	3.96E-21	Naive_Memory_1	ACTR3
GLIPR1	2.66E-25	0.416252251	0.453	0.302	4.34E-21	Naive_Memory_1	GLIPR1
IL2RB	3.45E-25	0.448013817	0.542	0.389	5.62E-21	Naive_Memory_1	IL2RB
RPL36A	3.61E-25	0.36996854	0.698	0.546	5.89E-21	Naive_Memory_1	RPL36A
UBE2L6	3.98E-25	-0.550235666	0.353	0.485	6.49E-21	Naive_Memory_1	UBE2L6
PGK1	5.07E-25	0.351127091	0.84	0.73	8.26E-21	Naive_Memory_1	PGK1
HSPA8	5.37E-25	-0.597159566	0.848	0.882	8.75E-21	Naive_Memory_1	HSPA8
CAMK4	6.17E-25	0.42613761	0.49	0.334	1.01E-20	Naive_Memory_1	CAMK4
OAS3	6.32E-25	-0.512592234	0.039	0.157	1.03E-20	Naive_Memory_1	OAS3
IL32	6.60E-25	-0.528361703	0.783	0.816	1.07E-20	Naive_Memory_1	IL32
RBX1	7.84E-25	-0.431890198	0.556	0.651	1.28E-20	Naive_Memory_1	RBX1
YBX3	9.95E-25	0.348056061	0.264	0.142	1.62E-20	Naive_Memory_1	YBX3
IFI44	1.27E-24	-0.496445775	0.049	0.169	2.07E-20	Naive_Memory_1	IFI44
LCP2	4.47E-24	-0.559000044	0.339	0.468	7.28E-20	Naive_Memory_1	LCP2
C12orf75	4.59E-24	-0.560091048	0.221	0.365	7.48E-20	Naive_Memory_1	C12orf75
FXYD5	6.01E-24	0.294028857	0.893	0.81	9.79E-20	Naive_Memory_1	FXYD5
HLA-DQA1	7.37E-24	-0.544454184	0.047	0.165	1.20E-19	Naive_Memory_1	HLA-DQA1
DAD1	8.35E-24	-0.460379368	0.432	0.557	1.36E-19	Naive_Memory_1	DAD1
PGAM1	9.23E-24	-0.628826322	0.648	0.699	1.50E-19	Naive_Memory_1	PGAM1
IFI35	1.53E-23	-0.595063713	0.153	0.286	2.49E-19	Naive_Memory_1	IFI35
GBP5	1.71E-23	-0.584393131	0.121	0.257	2.79E-19	Naive_Memory_1	GBP5
EVI2A	2.29E-23	-0.803121755	0.267	0.392	3.73E-19	Naive_Memory_1	EVI2A
TANK	3.32E-23	-0.517339415	0.224	0.367	5.41E-19	Naive_Memory_1	TANK
KLRC1	4.62E-23	-0.778486907	0.087	0.216	7.53E-19	Naive_Memory_1	KLRC1
NR4A1	4.96E-23	-1.234990026	0.053	0.169	8.09E-19	Naive_Memory_1	NR4A1
RSAD2	5.30E-23	-0.527829778	0.031	0.137	8.63E-19	Naive_Memory_1	RSAD2
SAMSN1	6.68E-23	-0.526430014	0.409	0.533	1.09E-18	Naive_Memory_1	SAMSN1
TNFRSF9	1.87E-22	-0.944607639	0.131	0.261	3.05E-18	Naive_Memory_1	TNFRSF9
STAT4	1.91E-22	0.348716996	0.418	0.272	3.12E-18	Naive_Memory_1	STAT4
LGALS1	1.95E-22	-0.820757584	0.326	0.454	3.17E-18	Naive_Memory_1	LGALS1
DNPH1	2.02E-22	-0.482300024	0.143	0.275	3.29E-18	Naive_Memory_1	DNPH1
DRAP1	2.24E-22	-0.462841856	0.589	0.664	3.64E-18	Naive_Memory_1	DRAP1
TRIM22	2.71E-22	-0.620142332	0.258	0.392	4.42E-18	Naive_Memory_1	TRIM22
AHI1	3.43E-22	-0.626531948	0.116	0.244	5.59E-18	Naive_Memory_1	AHI1
TNFSF14	3.54E-22	-0.73577812	0.065	0.18	5.77E-18	Naive_Memory_1	TNFSF14
PTPN6	4.76E-22	-0.463733593	0.069	0.188	7.75E-18	Naive_Memory_1	PTPN6
CKLF	5.22E-22	-0.50497894	0.092	0.213	8.51E-18	Naive_Memory_1	CKLF
RAC2	6.25E-22	-0.463632031	0.518	0.62	1.02E-17	Naive_Memory_1	RAC2
PREX1	1.42E-21	0.362752414	0.379	0.241	2.31E-17	Naive_Memory_1	PREX1
EWSR1	1.48E-21	-0.450691493	0.453	0.559	2.40E-17	Naive_Memory_1	EWSR1
ANK3	1.54E-21	0.257769504	0.153	0.069	2.51E-17	Naive_Memory_1	ANK3
SETD2	1.72E-21	0.424530042	0.402	0.267	2.80E-17	Naive_Memory_1	SETD2
SAMD9L	2.08E-21	-0.515494242	0.1	0.223	3.39E-17	Naive_Memory_1	SAMD9L
GZMB	2.91E-21	-1.188916964	0.354	0.482	4.74E-17	Naive_Memory_1	GZMB
HLA-DMA	3.39E-21	-0.431400696	0.049	0.157	5.53E-17	Naive_Memory_1	HLA-DMA
DCXR	3.59E-21	0.332079898	0.443	0.302	5.85E-17	Naive_Memory_1	DCXR
ACAP1	4.37E-21	-0.510077642	0.244	0.371	7.12E-17	Naive_Memory_1	ACAP1
RFTN1	4.80E-21	0.32180745	0.397	0.257	7.81E-17	Naive_Memory_1	RFTN1
SLC39A10	5.65E-21	0.336522186	0.22	0.118	9.20E-17	Naive_Memory_1	SLC39A10
MXRA7	5.93E-21	0.297785961	0.186	0.093	9.66E-17	Naive_Memory_1	MXRA7
APBB1IP	6.69E-21	-0.450038975	0.417	0.531	1.09E-16	Naive_Memory_1	APBB1IP
RHOB	7.20E-21	-0.577811735	0.119	0.243	1.17E-16	Naive_Memory_1	RHOB
RASA3	8.95E-21	0.258008578	0.181	0.089	1.46E-16	Naive_Memory_1	RASA3
BAZ1A	1.11E-20	0.356490791	0.554	0.407	1.81E-16	Naive_Memory_1	BAZ1A
ELF1	1.14E-20	-0.508832763	0.399	0.515	1.86E-16	Naive_Memory_1	ELF1
CDC42EP3	1.53E-20	-0.543237274	0.211	0.338	2.50E-16	Naive_Memory_1	CDC42EP3
PDE4DIP	1.64E-20	-0.502875124	0.113	0.235	2.67E-16	Naive_Memory_1	PDE4DIP
ISG15	1.79E-20	-0.828858214	0.39	0.493	2.91E-16	Naive_Memory_1	ISG15
SP100	1.82E-20	-0.474269543	0.44	0.549	2.97E-16	Naive_Memory_1	SP100
SLC4A7	2.11E-20	-0.500452546	0.11	0.23	3.44E-16	Naive_Memory_1	SLC4A7
GRK5	2.23E-20	0.347296065	0.152	0.072	3.63E-16	Naive_Memory_1	GRK5
TNFSF10	2.35E-20	-0.505101507	0.128	0.253	3.82E-16	Naive_Memory_1	TNFSF10
CMTM7	2.55E-20	0.312922783	0.283	0.166	4.15E-16	Naive_Memory_1	CMTM7
IL4R	2.72E-20	0.317240467	0.365	0.233	4.44E-16	Naive_Memory_1	IL4R
ST8SIA4	2.89E-20	-0.397324134	0.056	0.163	4.70E-16	Naive_Memory_1	ST8SIA4
CD74	3.13E-20	-0.809308479	0.733	0.759	5.11E-16	Naive_Memory_1	CD74
IQGAP2	3.17E-20	0.346563621	0.345	0.218	5.16E-16	Naive_Memory_1	IQGAP2
GZMK	3.79E-20	-0.927242857	0.233	0.347	6.18E-16	Naive_Memory_1	GZMK
OAS2	3.85E-20	-0.45567682	0.109	0.23	6.28E-16	Naive_Memory_1	OAS2
GEM	3.96E-20	-0.673949688	0.018	0.106	6.45E-16	Naive_Memory_1	GEM
PSMA7	4.59E-20	-0.292523443	0.788	0.84	7.47E-16	Naive_Memory_1	PSMA7
USP36	4.77E-20	0.32812642	0.298	0.181	7.77E-16	Naive_Memory_1	USP36
SMCHD1	6.09E-20	0.384224749	0.629	0.504	9.92E-16	Naive_Memory_1	SMCHD1
POLR2K	6.36E-20	-0.430762752	0.247	0.382	1.04E-15	Naive_Memory_1	POLR2K
ARPC3	7.61E-20	-0.287538567	0.865	0.871	1.24E-15	Naive_Memory_1	ARPC3
FYB1	7.71E-20	-0.520908852	0.459	0.559	1.26E-15	Naive_Memory_1	FYB1
POMP	8.47E-20	-0.3964049	0.546	0.631	1.38E-15	Naive_Memory_1	POMP
NFKBID	1.75E-19	-1.024237078	0.048	0.145	2.85E-15	Naive_Memory_1	NFKBID
ITGB7	1.95E-19	-0.474364851	0.149	0.271	3.18E-15	Naive_Memory_1	ITGB7
PEBP1	2.07E-19	0.284779371	0.748	0.616	3.37E-15	Naive_Memory_1	PEBP1
LBH	2.26E-19	-0.512748102	0.189	0.318	3.69E-15	Naive_Memory_1	LBH
RDH10	2.86E-19	-0.522747766	0.029	0.12	4.66E-15	Naive_Memory_1	RDH10
GLRX	3.01E-19	0.388601371	0.255	0.15	4.91E-15	Naive_Memory_1	GLRX
JOSD1	3.67E-19	0.300422753	0.309	0.189	5.98E-15	Naive_Memory_1	JOSD1
CMPK2	4.17E-19	-0.393673137	0.021	0.107	6.79E-15	Naive_Memory_1	CMPK2
CD70	5.28E-19	-0.418123238	0.031	0.124	8.60E-15	Naive_Memory_1	CD70
HNRNPK	6.15E-19	-0.309798736	0.742	0.8	1.00E-14	Naive_Memory_1	HNRNPK
HERPUD1	6.97E-19	-0.436121736	0.298	0.433	1.14E-14	Naive_Memory_1	HERPUD1
COX17	7.56E-19	-0.411383146	0.25	0.375	1.23E-14	Naive_Memory_1	COX17
TOX	7.92E-19	-0.366723814	0.04	0.139	1.29E-14	Naive_Memory_1	TOX
PPP1R18	8.90E-19	-0.43495618	0.266	0.395	1.45E-14	Naive_Memory_1	PPP1R18
YWHAQ	9.04E-19	-0.432006286	0.489	0.589	1.47E-14	Naive_Memory_1	YWHAQ
ATF4	9.98E-19	-0.538797027	0.384	0.484	1.63E-14	Naive_Memory_1	ATF4
SUB1	1.10E-18	-0.305192097	0.808	0.831	1.79E-14	Naive_Memory_1	SUB1
IFITM3	1.13E-18	-0.476691728	0.068	0.173	1.84E-14	Naive_Memory_1	IFITM3
PPIF	1.15E-18	-0.42047385	0.065	0.168	1.87E-14	Naive_Memory_1	PPIF
CRYBG1	1.17E-18	0.271776226	0.254	0.147	1.90E-14	Naive_Memory_1	CRYBG1
YARS	1.33E-18	-0.422352763	0.423	0.534	2.16E-14	Naive_Memory_1	YARS
DDX5	1.41E-18	-0.321336683	0.911	0.906	2.29E-14	Naive_Memory_1	DDX5
SLF1	1.67E-18	-0.463472197	0.106	0.22	2.71E-14	Naive_Memory_1	SLF1
TBX21	1.67E-18	-0.340585614	0.039	0.134	2.72E-14	Naive_Memory_1	TBX21
PASK	1.88E-18	0.296097913	0.21	0.115	3.07E-14	Naive_Memory_1	PASK
ARHGDIB	1.89E-18	0.258814533	0.926	0.847	3.08E-14	Naive_Memory_1	ARHGDIB
HOPX	2.42E-18	-0.656322176	0.124	0.235	3.95E-14	Naive_Memory_1	HOPX
HNRNPF	2.60E-18	-0.349862212	0.634	0.718	4.24E-14	Naive_Memory_1	HNRNPF
CAP1	2.62E-18	-0.365602049	0.552	0.641	4.26E-14	Naive_Memory_1	CAP1
FOSL2	3.23E-18	0.29382944	0.287	0.177	5.27E-14	Naive_Memory_1	FOSL2
DNAJC1	3.94E-18	0.341852735	0.494	0.367	6.42E-14	Naive_Memory_1	DNAJC1
MBP	4.18E-18	0.27445532	0.663	0.523	6.81E-14	Naive_Memory_1	MBP
PTPN22	4.38E-18	-0.489496078	0.283	0.406	7.15E-14	Naive_Memory_1	PTPN22
BST2	4.79E-18	-0.527989476	0.359	0.467	7.80E-14	Naive_Memory_1	BST2
TIGIT	4.88E-18	-0.843904185	0.458	0.538	7.95E-14	Naive_Memory_1	TIGIT
JAKMIP1	5.63E-18	-0.348631986	0.051	0.148	9.17E-14	Naive_Memory_1	JAKMIP1
H2AFZ	5.68E-18	-0.445706469	0.572	0.657	9.25E-14	Naive_Memory_1	H2AFZ
HSP90AA1	6.75E-18	-0.539510434	0.842	0.868	1.10E-13	Naive_Memory_1	HSP90AA1
SYPL1	8.34E-18	0.251004725	0.372	0.242	1.36E-13	Naive_Memory_1	SYPL1
MYO1F	8.74E-18	-0.396178563	0.068	0.169	1.42E-13	Naive_Memory_1	MYO1F
CD5	8.82E-18	0.337237641	0.345	0.222	1.44E-13	Naive_Memory_1	CD5
EGR2	9.04E-18	-0.568837136	0.041	0.133	1.47E-13	Naive_Memory_1	EGR2
EIF2AK2	1.21E-17	-0.50102466	0.206	0.326	1.97E-13	Naive_Memory_1	EIF2AK2
VSIR	1.22E-17	-0.672497188	0.136	0.245	1.99E-13	Naive_Memory_1	VSIR
RBM8A	1.24E-17	-0.418830199	0.668	0.703	2.02E-13	Naive_Memory_1	RBM8A
LDLRAD4	1.28E-17	-0.485406167	0.124	0.238	2.08E-13	Naive_Memory_1	LDLRAD4
HLA-DQA2	1.47E-17	-0.585419578	0.081	0.182	2.40E-13	Naive_Memory_1	HLA-DQA2
GPR68	1.51E-17	-0.339873127	0.021	0.102	2.47E-13	Naive_Memory_1	GPR68
RAN	1.52E-17	-0.40335736	0.774	0.806	2.47E-13	Naive_Memory_1	RAN
EID1	1.64E-17	-0.464686614	0.463	0.552	2.68E-13	Naive_Memory_1	EID1
SUMO2	1.97E-17	-0.289372185	0.845	0.867	3.21E-13	Naive_Memory_1	SUMO2
IRF7	2.09E-17	-0.501219653	0.32	0.435	3.40E-13	Naive_Memory_1	IRF7
TNF	2.70E-17	-1.269628402	0.03	0.113	4.40E-13	Naive_Memory_1	TNF
USP18	2.86E-17	-0.342001539	0.03	0.114	4.66E-13	Naive_Memory_1	USP18
ATP8B4	2.91E-17	-0.367485026	0.024	0.106	4.74E-13	Naive_Memory_1	ATP8B4
PSMB9	2.94E-17	-0.412163324	0.673	0.713	4.78E-13	Naive_Memory_1	PSMB9
CLEC2B	3.42E-17	-0.381368729	0.625	0.709	5.58E-13	Naive_Memory_1	CLEC2B
UBC	3.50E-17	-0.351664152	0.967	0.975	5.70E-13	Naive_Memory_1	UBC
CRIP1	3.56E-17	-0.482342429	0.198	0.314	5.81E-13	Naive_Memory_1	CRIP1
FAM3C	3.79E-17	-0.633665484	0.086	0.185	6.18E-13	Naive_Memory_1	FAM3C
IL10RA	4.01E-17	0.288094059	0.444	0.309	6.53E-13	Naive_Memory_1	IL10RA
ANP32A	4.39E-17	-0.432869127	0.294	0.404	7.16E-13	Naive_Memory_1	ANP32A
CD84	4.99E-17	-0.340696539	0.045	0.137	8.13E-13	Naive_Memory_1	CD84
HSPA1A	7.59E-17	-1.415465669	0.065	0.161	1.24E-12	Naive_Memory_1	HSPA1A
CASP1	9.43E-17	-0.387841808	0.073	0.17	1.54E-12	Naive_Memory_1	CASP1
HNRNPUL1	1.28E-16	0.314523062	0.589	0.46	2.08E-12	Naive_Memory_1	HNRNPUL1
KLF10	1.38E-16	-0.492907209	0.094	0.196	2.25E-12	Naive_Memory_1	KLF10
GALNT2	1.79E-16	-0.533499824	0.136	0.246	2.91E-12	Naive_Memory_1	GALNT2
TM2D3	1.87E-16	-0.406770823	0.128	0.236	3.05E-12	Naive_Memory_1	TM2D3
IFI27L2	1.95E-16	-0.387915877	0.153	0.264	3.17E-12	Naive_Memory_1	IFI27L2
FAM129A	1.96E-16	0.303174326	0.609	0.474	3.19E-12	Naive_Memory_1	FAM129A
DDB2	2.33E-16	-0.369891645	0.08	0.178	3.79E-12	Naive_Memory_1	DDB2
CNIH1	2.41E-16	0.328744876	0.458	0.327	3.92E-12	Naive_Memory_1	CNIH1
CD63	2.46E-16	-0.413184662	0.437	0.541	4.01E-12	Naive_Memory_1	CD63
SLAMF1	2.63E-16	-0.567712166	0.157	0.266	4.28E-12	Naive_Memory_1	SLAMF1
TNIK	2.89E-16	0.250432165	0.265	0.162	4.71E-12	Naive_Memory_1	TNIK
DOCK8	3.32E-16	-0.397174104	0.193	0.309	5.41E-12	Naive_Memory_1	DOCK8
CCNG1	3.94E-16	0.251327605	0.27	0.164	6.41E-12	Naive_Memory_1	CCNG1
CAPZB	4.04E-16	-0.352611799	0.51	0.594	6.58E-12	Naive_Memory_1	CAPZB
PTTG1	4.43E-16	-0.398001	0.06	0.152	7.21E-12	Naive_Memory_1	PTTG1
CD247	5.05E-16	-0.398349904	0.462	0.554	8.23E-12	Naive_Memory_1	CD247
SEM1	5.15E-16	-0.419477203	0.425	0.51	8.39E-12	Naive_Memory_1	SEM1
CFL1	7.90E-16	-0.254510296	0.927	0.933	1.29E-11	Naive_Memory_1	CFL1
CD53	8.72E-16	0.261047444	0.809	0.697	1.42E-11	Naive_Memory_1	CD53
LMNA	1.26E-15	-1.395564983	0.443	0.512	2.05E-11	Naive_Memory_1	LMNA
CHMP5	1.37E-15	-0.377202844	0.192	0.305	2.23E-11	Naive_Memory_1	CHMP5
KDSR	2.06E-15	0.301026935	0.339	0.229	3.36E-11	Naive_Memory_1	KDSR
BCL2L1	2.20E-15	-0.368769382	0.048	0.132	3.58E-11	Naive_Memory_1	BCL2L1
WHRN	2.28E-15	0.384393105	0.257	0.163	3.71E-11	Naive_Memory_1	WHRN
MRPS6	2.58E-15	-0.396003169	0.484	0.565	4.21E-11	Naive_Memory_1	MRPS6
ANXA6	2.84E-15	-0.400929082	0.269	0.38	4.63E-11	Naive_Memory_1	ANXA6
PLEC	3.45E-15	-0.471046877	0.221	0.329	5.63E-11	Naive_Memory_1	PLEC
TNFAIP8	3.53E-15	-0.603843697	0.25	0.346	5.76E-11	Naive_Memory_1	TNFAIP8
IL27RA	3.86E-15	-0.433380926	0.15	0.252	6.29E-11	Naive_Memory_1	IL27RA
PRKX	4.08E-15	0.284811898	0.298	0.194	6.65E-11	Naive_Memory_1	PRKX
HMGA1	6.94E-15	-0.474513982	0.241	0.343	1.13E-10	Naive_Memory_1	HMGA1
ITM2B	8.11E-15	-0.31461006	0.819	0.835	1.32E-10	Naive_Memory_1	ITM2B
PAG1	1.00E-14	-0.454450871	0.187	0.29	1.63E-10	Naive_Memory_1	PAG1
ANKRD28	1.11E-14	-0.445543457	0.091	0.185	1.81E-10	Naive_Memory_1	ANKRD28
STAT3	1.20E-14	0.271430885	0.706	0.593	1.96E-10	Naive_Memory_1	STAT3
COX6A1	1.22E-14	-0.25244621	0.777	0.81	1.99E-10	Naive_Memory_1	COX6A1
HCST	1.32E-14	-0.437539919	0.348	0.443	2.15E-10	Naive_Memory_1	HCST
TAGAP	1.49E-14	-0.57021291	0.135	0.229	2.42E-10	Naive_Memory_1	TAGAP
RBBP7	1.58E-14	0.329452621	0.44	0.337	2.57E-10	Naive_Memory_1	RBBP7
CARD16	1.72E-14	-0.367385424	0.14	0.243	2.80E-10	Naive_Memory_1	CARD16
ADGRG1	1.83E-14	-0.37883641	0.028	0.1	2.99E-10	Naive_Memory_1	ADGRG1
IER2	2.20E-14	-0.611926333	0.392	0.483	3.58E-10	Naive_Memory_1	IER2
BTG3	2.40E-14	-0.376008559	0.197	0.304	3.91E-10	Naive_Memory_1	BTG3
RALY	3.12E-14	-0.352586566	0.459	0.549	5.08E-10	Naive_Memory_1	RALY
MX1	3.35E-14	-0.707135217	0.346	0.432	5.46E-10	Naive_Memory_1	MX1
LCK	3.86E-14	-0.401461637	0.533	0.602	6.28E-10	Naive_Memory_1	LCK
PPP1R12A	3.91E-14	-0.379252039	0.318	0.424	6.38E-10	Naive_Memory_1	PPP1R12A
PLEKHF1	5.20E-14	-0.356942742	0.053	0.132	8.47E-10	Naive_Memory_1	PLEKHF1
ERAP2	5.87E-14	-0.315000603	0.065	0.149	9.56E-10	Naive_Memory_1	ERAP2
NFKB2	5.95E-14	-0.447308829	0.255	0.359	9.69E-10	Naive_Memory_1	NFKB2
PSMD6	6.28E-14	-0.344935678	0.283	0.385	1.02E-09	Naive_Memory_1	PSMD6
REL	6.82E-14	-0.775973024	0.299	0.387	1.11E-09	Naive_Memory_1	REL
CCND2	6.90E-14	-0.414537937	0.164	0.264	1.12E-09	Naive_Memory_1	CCND2
PTPN7	7.01E-14	-0.447076605	0.227	0.325	1.14E-09	Naive_Memory_1	PTPN7
FUT8	7.35E-14	-0.305369126	0.051	0.131	1.20E-09	Naive_Memory_1	FUT8
BAX	7.44E-14	-0.378827419	0.361	0.459	1.21E-09	Naive_Memory_1	BAX
TNIP1	7.91E-14	-0.367305716	0.416	0.512	1.29E-09	Naive_Memory_1	TNIP1
STAT1	7.93E-14	-0.448501562	0.186	0.287	1.29E-09	Naive_Memory_1	STAT1
SH3KBP1	9.50E-14	-0.372926686	0.257	0.363	1.55E-09	Naive_Memory_1	SH3KBP1
PPP1R15A	9.62E-14	-0.659305763	0.482	0.556	1.57E-09	Naive_Memory_1	PPP1R15A
HLA-DQB1	9.97E-14	-0.480981429	0.139	0.233	1.62E-09	Naive_Memory_1	HLA-DQB1
JMJD1C	1.00E-13	0.264507025	0.441	0.333	1.63E-09	Naive_Memory_1	JMJD1C
CCDC167	1.14E-13	-0.366827362	0.086	0.173	1.86E-09	Naive_Memory_1	CCDC167
PSMB1	1.22E-13	-0.277724449	0.603	0.662	1.99E-09	Naive_Memory_1	PSMB1
FLNA	1.40E-13	0.379610334	0.72	0.619	2.28E-09	Naive_Memory_1	FLNA
TARS	1.41E-13	-0.372532117	0.185	0.285	2.30E-09	Naive_Memory_1	TARS
RARRES3	1.42E-13	0.37249624	0.603	0.477	2.31E-09	Naive_Memory_1	RARRES3
CXCR3	1.49E-13	-0.486520355	0.311	0.403	2.43E-09	Naive_Memory_1	CXCR3
MMADHC	1.51E-13	-0.352395648	0.25	0.354	2.46E-09	Naive_Memory_1	MMADHC
PLPP1	1.52E-13	-0.429420379	0.069	0.151	2.48E-09	Naive_Memory_1	PLPP1
RARA	1.64E-13	-0.423902023	0.112	0.203	2.68E-09	Naive_Memory_1	RARA
SAP18	1.69E-13	-0.299095683	0.653	0.694	2.75E-09	Naive_Memory_1	SAP18
NMI	1.77E-13	-0.341584562	0.158	0.258	2.89E-09	Naive_Memory_1	NMI
DNAJB1	1.81E-13	-0.291392377	0.456	0.336	2.95E-09	Naive_Memory_1	DNAJB1
PARP9	2.12E-13	-0.369558924	0.129	0.223	3.45E-09	Naive_Memory_1	PARP9
ZCRB1	2.17E-13	-0.342354526	0.109	0.2	3.54E-09	Naive_Memory_1	ZCRB1
MYADM	2.18E-13	-1.024349907	0.187	0.274	3.55E-09	Naive_Memory_1	MYADM
FTL	2.51E-13	-0.360580413	0.945	0.933	4.09E-09	Naive_Memory_1	FTL
GARS	2.60E-13	-0.405684561	0.224	0.321	4.23E-09	Naive_Memory_1	GARS
PLSCR1	3.10E-13	-0.531088995	0.224	0.317	5.05E-09	Naive_Memory_1	PLSCR1
MYO1G	3.35E-13	-0.394759935	0.198	0.298	5.45E-09	Naive_Memory_1	MYO1G
PSMA3	4.45E-13	-0.342212513	0.309	0.41	7.25E-09	Naive_Memory_1	PSMA3
IFIH1	4.70E-13	-0.32637622	0.062	0.142	7.66E-09	Naive_Memory_1	IFIH1
IGFLR1	4.77E-13	-0.388669182	0.109	0.198	7.78E-09	Naive_Memory_1	IGFLR1
RBM42	4.86E-13	-0.322139254	0.275	0.38	7.93E-09	Naive_Memory_1	RBM42
REEP5	5.13E-13	-0.329845839	0.462	0.545	8.36E-09	Naive_Memory_1	REEP5
GALM	5.31E-13	-0.384867215	0.147	0.242	8.65E-09	Naive_Memory_1	GALM
HSPH1	5.40E-13	-0.565786015	0.214	0.313	8.80E-09	Naive_Memory_1	HSPH1
PSMA5	5.49E-13	-0.301708326	0.509	0.581	8.95E-09	Naive_Memory_1	PSMA5
MITD1	5.84E-13	-0.347907513	0.115	0.203	9.51E-09	Naive_Memory_1	MITD1
RCSD1	6.58E-13	-0.339659741	0.078	0.16	1.07E-08	Naive_Memory_1	RCSD1
CD164	6.71E-13	-0.353702736	0.328	0.424	1.09E-08	Naive_Memory_1	CD164
EPSTI1	7.05E-13	-0.376201626	0.123	0.214	1.15E-08	Naive_Memory_1	EPSTI1
COTL1	7.48E-13	-0.429885095	0.557	0.606	1.22E-08	Naive_Memory_1	COTL1
S100A6	7.49E-13	-0.296502109	0.908	0.904	1.22E-08	Naive_Memory_1	S100A6
LYST	8.75E-13	-0.409916259	0.396	0.487	1.43E-08	Naive_Memory_1	LYST
KIF5B	9.68E-13	-0.34031602	0.318	0.417	1.58E-08	Naive_Memory_1	KIF5B
VASP	1.14E-12	-0.369053656	0.285	0.378	1.86E-08	Naive_Memory_1	VASP
STK17B	1.27E-12	-0.423462519	0.481	0.553	2.07E-08	Naive_Memory_1	STK17B
AIP	1.30E-12	-0.343426571	0.29	0.384	2.11E-08	Naive_Memory_1	AIP
HERC5	1.30E-12	-0.476661907	0.135	0.225	2.12E-08	Naive_Memory_1	HERC5
PFKP	1.46E-12	-0.335918335	0.157	0.253	2.37E-08	Naive_Memory_1	PFKP
ADRM1	1.47E-12	-0.296996641	0.441	0.532	2.39E-08	Naive_Memory_1	ADRM1
MARS	1.50E-12	-0.369688166	0.262	0.356	2.45E-08	Naive_Memory_1	MARS
SNRPG	1.63E-12	-0.289400409	0.576	0.645	2.66E-08	Naive_Memory_1	SNRPG
TFRC	1.65E-12	-0.29569306	0.057	0.132	2.69E-08	Naive_Memory_1	TFRC
MRPL10	1.68E-12	-0.347057792	0.126	0.213	2.73E-08	Naive_Memory_1	MRPL10
GYPC	1.70E-12	0.309782475	0.44	0.332	2.78E-08	Naive_Memory_1	GYPC
GPSM3	1.95E-12	-0.348408566	0.413	0.496	3.17E-08	Naive_Memory_1	GPSM3
MAF	2.20E-12	0.296640884	0.13	0.07	3.58E-08	Naive_Memory_1	MAF
STAT5A	2.31E-12	0.278873333	0.44	0.33	3.77E-08	Naive_Memory_1	STAT5A
SEC61B	2.54E-12	-0.28046191	0.702	0.729	4.13E-08	Naive_Memory_1	SEC61B
RASAL3	2.75E-12	-0.350053115	0.227	0.329	4.48E-08	Naive_Memory_1	RASAL3
ZEB2	3.09E-12	-0.42103155	0.191	0.287	5.03E-08	Naive_Memory_1	ZEB2
APOL6	3.23E-12	-0.317469475	0.116	0.204	5.27E-08	Naive_Memory_1	APOL6
CTSD	3.44E-12	-0.280288014	0.036	0.103	5.60E-08	Naive_Memory_1	CTSD
Sep-01	3.50E-12	-0.354178009	0.212	0.303	5.70E-08	Naive_Memory_1	Sep-01
TSC22D4	3.62E-12	-0.33427219	0.25	0.347	5.90E-08	Naive_Memory_1	TSC22D4
PFDN2	5.76E-12	-0.308003855	0.365	0.456	9.39E-08	Naive_Memory_1	PFDN2
AK6	5.82E-12	-0.355574159	0.149	0.236	9.48E-08	Naive_Memory_1	AK6
IL2RA	6.83E-12	-0.65265186	0.069	0.143	1.11E-07	Naive_Memory_1	IL2RA
DYNLL1	7.55E-12	-0.490049232	0.449	0.517	1.23E-07	Naive_Memory_1	DYNLL1
FOXP1	7.74E-12	0.258781672	0.603	0.487	1.26E-07	Naive_Memory_1	FOXP1
ANXA1	7.82E-12	-0.531640518	0.793	0.78	1.27E-07	Naive_Memory_1	ANXA1
ARHGEF2	1.33E-11	-0.286441801	0.083	0.16	2.16E-07	Naive_Memory_1	ARHGEF2
SON	1.69E-11	-0.272602553	0.691	0.747	2.75E-07	Naive_Memory_1	SON
TIMP1	1.71E-11	0.25849065	0.112	0.058	2.79E-07	Naive_Memory_1	TIMP1
PYHIN1	1.73E-11	-0.319920559	0.104	0.185	2.82E-07	Naive_Memory_1	PYHIN1
SLAMF6	1.75E-11	-0.268042816	0.069	0.144	2.86E-07	Naive_Memory_1	SLAMF6
NDUFA12	1.86E-11	-0.323781551	0.349	0.436	3.04E-07	Naive_Memory_1	NDUFA12
CCT8	1.89E-11	-0.328687999	0.327	0.416	3.08E-07	Naive_Memory_1	CCT8
LYSMD2	1.91E-11	-0.358972441	0.261	0.347	3.11E-07	Naive_Memory_1	LYSMD2
EIF5A	1.92E-11	-0.351077018	0.551	0.607	3.13E-07	Naive_Memory_1	EIF5A
RAB8B	1.97E-11	-0.420144533	0.155	0.237	3.20E-07	Naive_Memory_1	RAB8B
ARPC5L	2.03E-11	-0.33200001	0.389	0.474	3.31E-07	Naive_Memory_1	ARPC5L
MRPL22	2.36E-11	-0.301933476	0.179	0.272	3.85E-07	Naive_Memory_1	MRPL22
PSTPIP1	2.56E-11	-0.354046259	0.147	0.23	4.17E-07	Naive_Memory_1	PSTPIP1
TRAFD1	2.91E-11	-0.276948768	0.076	0.15	4.75E-07	Naive_Memory_1	TRAFD1
B3GNT2	3.15E-11	-0.315407008	0.177	0.269	5.13E-07	Naive_Memory_1	B3GNT2
CHST12	3.30E-11	-0.336338745	0.235	0.327	5.37E-07	Naive_Memory_1	CHST12
PSMB2	3.52E-11	-0.300028651	0.343	0.43	5.74E-07	Naive_Memory_1	PSMB2
CREB1	3.63E-11	-0.292546681	0.089	0.167	5.91E-07	Naive_Memory_1	CREB1
SP140	3.80E-11	-0.32669012	0.14	0.225	6.19E-07	Naive_Memory_1	SP140
ANXA5	3.81E-11	-0.376062192	0.371	0.447	6.21E-07	Naive_Memory_1	ANXA5
LINC01943	4.27E-11	-0.482560524	0.2	0.284	6.96E-07	Naive_Memory_1	LINC01943
CCT2	5.61E-11	-0.327520362	0.439	0.514	9.14E-07	Naive_Memory_1	CCT2
FAM118A	5.75E-11	-0.359302462	0.19	0.275	9.37E-07	Naive_Memory_1	FAM118A
NEDD9	6.20E-11	-0.272194525	0.051	0.117	1.01E-06	Naive_Memory_1	NEDD9
LAP3	6.24E-11	-0.359571372	0.18	0.266	1.02E-06	Naive_Memory_1	LAP3
SF3B4	8.12E-11	-0.300787009	0.405	0.489	1.32E-06	Naive_Memory_1	SF3B4
SLC1A4	8.48E-11	-0.43979669	0.056	0.122	1.38E-06	Naive_Memory_1	SLC1A4
ARL6IP6	1.00E-10	-0.309139468	0.169	0.253	1.64E-06	Naive_Memory_1	ARL6IP6
COMMD8	1.14E-10	-0.277607644	0.099	0.175	1.87E-06	Naive_Memory_1	COMMD8
ABI3	1.24E-10	-0.306202043	0.104	0.182	2.02E-06	Naive_Memory_1	ABI3
SUSD3	1.27E-10	-0.312663296	0.077	0.146	2.07E-06	Naive_Memory_1	SUSD3
LAX1	1.28E-10	-0.27574338	0.071	0.142	2.08E-06	Naive_Memory_1	LAX1
DCUN1D5	1.28E-10	-0.290762635	0.142	0.226	2.08E-06	Naive_Memory_1	DCUN1D5
ITGAE	1.36E-10	-0.421427394	0.29	0.372	2.21E-06	Naive_Memory_1	ITGAE
SPTY2D1	1.55E-10	-0.281303519	0.07	0.14	2.53E-06	Naive_Memory_1	SPTY2D1
SCAMP2	1.56E-10	-0.307158989	0.345	0.426	2.55E-06	Naive_Memory_1	SCAMP2
HNRNPC	1.65E-10	-0.322881347	0.653	0.686	2.69E-06	Naive_Memory_1	HNRNPC
TDG	1.71E-10	-0.28135744	0.122	0.201	2.78E-06	Naive_Memory_1	TDG
SIT1	1.90E-10	-0.299676674	0.079	0.148	3.09E-06	Naive_Memory_1	SIT1
STIP1	1.92E-10	-0.337952154	0.298	0.384	3.13E-06	Naive_Memory_1	STIP1
ARHGAP25	1.93E-10	-0.305838775	0.107	0.184	3.14E-06	Naive_Memory_1	ARHGAP25
SH2D1A	1.95E-10	-0.30454723	0.226	0.322	3.18E-06	Naive_Memory_1	SH2D1A
NFKBIB	2.04E-10	-0.313184935	0.186	0.272	3.32E-06	Naive_Memory_1	NFKBIB
KRR1	2.09E-10	-0.286147638	0.204	0.291	3.40E-06	Naive_Memory_1	KRR1
SH3BP1	2.09E-10	-0.254565256	0.048	0.111	3.41E-06	Naive_Memory_1	SH3BP1
ATG101	2.11E-10	-0.28968225	0.163	0.249	3.45E-06	Naive_Memory_1	ATG101
ZBTB32	2.16E-10	-0.390499128	0.058	0.123	3.52E-06	Naive_Memory_1	ZBTB32
ILF2	2.17E-10	-0.307054604	0.433	0.503	3.53E-06	Naive_Memory_1	ILF2
CYCS	2.54E-10	-0.374475427	0.445	0.505	4.14E-06	Naive_Memory_1	CYCS
LTBP4	3.25E-10	-0.309559197	0.099	0.173	5.30E-06	Naive_Memory_1	LTBP4
PTGES3	3.40E-10	-0.253754609	0.708	0.739	5.54E-06	Naive_Memory_1	PTGES3
NUDT5	3.59E-10	-0.29724449	0.224	0.307	5.85E-06	Naive_Memory_1	NUDT5
ZNFX1	3.86E-10	-0.319753935	0.287	0.371	6.29E-06	Naive_Memory_1	ZNFX1
TBC1D10C	4.61E-10	-0.342537957	0.153	0.23	7.51E-06	Naive_Memory_1	TBC1D10C
MBNL1	4.68E-10	-0.301292241	0.597	0.645	7.62E-06	Naive_Memory_1	MBNL1
NAMPT	4.74E-10	-0.552851143	0.261	0.334	7.72E-06	Naive_Memory_1	NAMPT
ZBTB1	4.81E-10	-0.339700089	0.132	0.209	7.83E-06	Naive_Memory_1	ZBTB1
HPCAL1	5.78E-10	0.311823251	0.213	0.143	9.41E-06	Naive_Memory_1	HPCAL1
NUTM2B-AS1	6.20E-10	-0.299134667	0.149	0.231	1.01E-05	Naive_Memory_1	NUTM2B-AS1
ATP5MC2	6.75E-10	-0.26033142	0.706	0.732	1.10E-05	Naive_Memory_1	ATP5MC2
GPR137	6.81E-10	-0.255830992	0.084	0.155	1.11E-05	Naive_Memory_1	GPR137
SNAP47	7.45E-10	-0.336795163	0.082	0.149	1.21E-05	Naive_Memory_1	SNAP47
GBP1	8.54E-10	-0.332019783	0.112	0.188	1.39E-05	Naive_Memory_1	GBP1
HSH2D	8.98E-10	-0.253665704	0.06	0.123	1.46E-05	Naive_Memory_1	HSH2D
GNLY	9.42E-10	-0.729919695	0.335	0.426	1.54E-05	Naive_Memory_1	GNLY
MAGOH	9.53E-10	-0.266031551	0.468	0.531	1.55E-05	Naive_Memory_1	MAGOH
PARK7	1.01E-09	-0.287211518	0.614	0.653	1.64E-05	Naive_Memory_1	PARK7
RHOF	1.01E-09	-0.313408978	0.222	0.303	1.65E-05	Naive_Memory_1	RHOF
DNAJB6	1.01E-09	-0.368932444	0.456	0.513	1.65E-05	Naive_Memory_1	DNAJB6
PHPT1	1.03E-09	-0.282944792	0.123	0.199	1.68E-05	Naive_Memory_1	PHPT1
UBE2V2	1.15E-09	-0.276695947	0.16	0.24	1.87E-05	Naive_Memory_1	UBE2V2
NOP10	1.16E-09	-0.291442431	0.479	0.539	1.90E-05	Naive_Memory_1	NOP10
CCM2	1.28E-09	-0.29591925	0.146	0.222	2.09E-05	Naive_Memory_1	CCM2
F2R	1.44E-09	-0.311577046	0.162	0.241	2.34E-05	Naive_Memory_1	F2R
XCL2	1.46E-09	-2.143776311	0.096	0.163	2.38E-05	Naive_Memory_1	XCL2
TAF15	1.50E-09	-0.261524522	0.31	0.396	2.44E-05	Naive_Memory_1	TAF15
PRDX3	1.55E-09	-0.294883948	0.191	0.269	2.53E-05	Naive_Memory_1	PRDX3
NAP1L4	1.60E-09	-0.38288674	0.361	0.43	2.61E-05	Naive_Memory_1	NAP1L4
PPP4C	1.72E-09	-0.260969425	0.493	0.557	2.80E-05	Naive_Memory_1	PPP4C
CBX3	1.98E-09	-0.286326834	0.328	0.405	3.22E-05	Naive_Memory_1	CBX3
PSMC2	2.25E-09	-0.269022115	0.188	0.267	3.66E-05	Naive_Memory_1	PSMC2
RELB	2.37E-09	-0.396242337	0.408	0.471	3.87E-05	Naive_Memory_1	RELB
DEF6	2.42E-09	-0.303590719	0.197	0.276	3.94E-05	Naive_Memory_1	DEF6
PAFAH1B1	2.48E-09	-0.27984304	0.286	0.37	4.04E-05	Naive_Memory_1	PAFAH1B1
IQGAP1	2.61E-09	-0.322045924	0.471	0.531	4.26E-05	Naive_Memory_1	IQGAP1
PRPF38B	2.63E-09	-0.335782161	0.342	0.415	4.28E-05	Naive_Memory_1	PRPF38B
IDH2	2.64E-09	-0.277970263	0.131	0.205	4.30E-05	Naive_Memory_1	IDH2
ATP5IF1	2.81E-09	-0.289808078	0.412	0.478	4.59E-05	Naive_Memory_1	ATP5IF1
RBCK1	2.92E-09	-0.299215721	0.265	0.344	4.76E-05	Naive_Memory_1	RBCK1
CDC123	2.92E-09	-0.270329715	0.233	0.313	4.77E-05	Naive_Memory_1	CDC123
WDR1	3.01E-09	-0.254065171	0.512	0.573	4.91E-05	Naive_Memory_1	WDR1
CKS2	3.53E-09	-0.288126246	0.074	0.139	5.75E-05	Naive_Memory_1	CKS2
CARD19	3.62E-09	-0.318839372	0.202	0.277	5.91E-05	Naive_Memory_1	CARD19
EIF2S2	3.66E-09	-0.307308366	0.372	0.445	5.96E-05	Naive_Memory_1	EIF2S2
PCED1B	3.69E-09	-0.275137326	0.138	0.212	6.01E-05	Naive_Memory_1	PCED1B
PRELID1	3.89E-09	-0.285521226	0.48	0.532	6.34E-05	Naive_Memory_1	PRELID1
YTHDF2	4.33E-09	-0.299087493	0.318	0.393	7.05E-05	Naive_Memory_1	YTHDF2
CST7	5.11E-09	-0.356292045	0.779	0.775	8.33E-05	Naive_Memory_1	CST7
BUB3	5.12E-09	-0.255754258	0.423	0.497	8.34E-05	Naive_Memory_1	BUB3
GTF3C6	6.01E-09	-0.251362513	0.289	0.373	9.79E-05	Naive_Memory_1	GTF3C6
LPXN	6.84E-09	-0.306562064	0.481	0.537	0.000111493	Naive_Memory_1	LPXN
WNK1	6.96E-09	-0.319615549	0.274	0.352	0.000113481	Naive_Memory_1	WNK1
HSP90AB1	7.46E-09	-0.485904561	0.823	0.818	0.000121587	Naive_Memory_1	HSP90AB1
PSMA6	7.85E-09	-0.265955772	0.345	0.423	0.0001279	Naive_Memory_1	PSMA6
GRAP2	7.89E-09	-0.32552819	0.169	0.239	0.000128594	Naive_Memory_1	GRAP2
PIM3	7.97E-09	-0.564961356	0.351	0.41	0.000129826	Naive_Memory_1	PIM3
B4GALT3	8.17E-09	-0.265383791	0.16	0.236	0.000133188	Naive_Memory_1	B4GALT3
ANKRD44	8.30E-09	-0.261639436	0.139	0.213	0.00013517	Naive_Memory_1	ANKRD44
HSPB11	8.70E-09	-0.255132396	0.221	0.302	0.00014182	Naive_Memory_1	HSPB11
SSU72	8.89E-09	-0.265828141	0.359	0.437	0.000144913	Naive_Memory_1	SSU72
FERMT3	1.00E-08	-0.281971547	0.229	0.304	0.000162973	Naive_Memory_1	FERMT3
BHLHE40	1.00E-08	-0.429865256	0.209	0.281	0.000163203	Naive_Memory_1	BHLHE40
NDFIP1	1.04E-08	-0.300990552	0.495	0.557	0.000169588	Naive_Memory_1	NDFIP1
NR4A3	1.15E-08	-0.599062891	0.072	0.13	0.000187364	Naive_Memory_1	NR4A3
STUB1	1.18E-08	-0.272876857	0.173	0.246	0.000192983	Naive_Memory_1	STUB1
VIM	1.28E-08	-0.329410963	0.948	0.951	0.000209371	Naive_Memory_1	VIM
GK	1.29E-08	0.367445846	0.107	0.063	0.00021071	Naive_Memory_1	GK
NCOR1	1.39E-08	-0.289030493	0.466	0.524	0.000226093	Naive_Memory_1	NCOR1
HSPA9	1.65E-08	-0.288391811	0.384	0.454	0.000269064	Naive_Memory_1	HSPA9
ELOC	1.71E-08	-0.270157994	0.369	0.438	0.00027918	Naive_Memory_1	ELOC
PRDX5	1.82E-08	-0.297771986	0.496	0.543	0.000295953	Naive_Memory_1	PRDX5
MDH2	1.88E-08	-0.273652898	0.363	0.43	0.000305966	Naive_Memory_1	MDH2
HNRNPH3	2.03E-08	-0.302807095	0.397	0.464	0.000331163	Naive_Memory_1	HNRNPH3
SMIM26	2.08E-08	-0.255166007	0.261	0.341	0.000339269	Naive_Memory_1	SMIM26
TRIM21	2.24E-08	-0.250354111	0.104	0.169	0.000365314	Naive_Memory_1	TRIM21
SRSF10	2.39E-08	-0.298867888	0.44	0.503	0.000389589	Naive_Memory_1	SRSF10
TRAT1	2.40E-08	-0.408163666	0.261	0.334	0.000391562	Naive_Memory_1	TRAT1
TNFRSF1B	2.43E-08	-0.357973591	0.37	0.435	0.000396092	Naive_Memory_1	TNFRSF1B
PNISR	2.55E-08	-0.255708803	0.587	0.63	0.000415788	Naive_Memory_1	PNISR
PGLS	2.69E-08	-0.259226253	0.18	0.256	0.000438287	Naive_Memory_1	PGLS
RAP1A	2.71E-08	-0.270781618	0.352	0.424	0.000442131	Naive_Memory_1	RAP1A
SLC27A2	2.75E-08	-0.302923771	0.113	0.181	0.000447917	Naive_Memory_1	SLC27A2
AC243960.1	3.38E-08	-0.255620221	0.068	0.126	0.000550905	Naive_Memory_1	AC243960.1
SLTM	3.54E-08	-0.286142623	0.349	0.419	0.000576382	Naive_Memory_1	SLTM
SNRPB2	3.98E-08	-0.260059157	0.334	0.403	0.000648817	Naive_Memory_1	SNRPB2
SNHG15	4.29E-08	-0.448614957	0.23	0.297	0.000699255	Naive_Memory_1	SNHG15
NDUFB3	4.41E-08	-0.275221827	0.254	0.324	0.000718025	Naive_Memory_1	NDUFB3
RNF114	4.69E-08	-0.281645531	0.25	0.321	0.000763665	Naive_Memory_1	RNF114
CCT4	4.87E-08	-0.300466291	0.42	0.476	0.000793904	Naive_Memory_1	CCT4
CCAR1	4.90E-08	-0.307362709	0.215	0.285	0.000798033	Naive_Memory_1	CCAR1
ARL3	5.37E-08	-0.270057682	0.131	0.197	0.0008749	Naive_Memory_1	ARL3
LAT	5.46E-08	-0.298946436	0.404	0.469	0.000889103	Naive_Memory_1	LAT
RAB10	5.53E-08	-0.266013819	0.289	0.361	0.000901006	Naive_Memory_1	RAB10
OGFR	5.72E-08	-0.258821046	0.313	0.387	0.00093252	Naive_Memory_1	OGFR
AKAP13	5.76E-08	-0.265923023	0.583	0.629	0.0009391	Naive_Memory_1	AKAP13
GYG1	6.12E-08	-0.264045795	0.213	0.289	0.00099734	Naive_Memory_1	GYG1
TERF2IP	6.18E-08	-0.256801905	0.498	0.563	0.001006593	Naive_Memory_1	TERF2IP
NLRC5	6.49E-08	-0.27449395	0.12	0.183	0.001057949	Naive_Memory_1	NLRC5
SHMT2	6.89E-08	-0.276001959	0.133	0.199	0.001122891	Naive_Memory_1	SHMT2
BUD31	7.13E-08	-0.297808819	0.361	0.424	0.001161944	Naive_Memory_1	BUD31
YIPF4	7.26E-08	-0.254021063	0.162	0.231	0.001182565	Naive_Memory_1	YIPF4
N4BP1	7.98E-08	-0.267667024	0.155	0.223	0.00130102	Naive_Memory_1	N4BP1
ZNF267	8.09E-08	-0.300399525	0.221	0.293	0.001317775	Naive_Memory_1	ZNF267
CCDC85B	1.01E-07	-0.268370694	0.295	0.364	0.00165131	Naive_Memory_1	CCDC85B
PARP14	1.10E-07	-0.279099218	0.154	0.221	0.001784797	Naive_Memory_1	PARP14
TXN	1.18E-07	-0.2802654	0.559	0.605	0.001918093	Naive_Memory_1	TXN
ATP6V1B2	1.20E-07	-0.273113825	0.13	0.194	0.001952174	Naive_Memory_1	ATP6V1B2
TAGLN2	1.21E-07	-0.553554127	0.816	0.78	0.001966579	Naive_Memory_1	TAGLN2
GLUD1	1.22E-07	-0.437298441	0.429	0.473	0.00199411	Naive_Memory_1	GLUD1
C21orf91	1.23E-07	-0.257904556	0.125	0.189	0.002006344	Naive_Memory_1	C21orf91
GPX4	1.27E-07	-0.281226131	0.668	0.694	0.002070601	Naive_Memory_1	GPX4
BRD2	1.38E-07	-0.347698959	0.522	0.573	0.002242793	Naive_Memory_1	BRD2
ZRANB2	1.41E-07	-0.259000207	0.214	0.287	0.00229961	Naive_Memory_1	ZRANB2
AC004687.1	1.43E-07	-0.306851798	0.164	0.23	0.002323322	Naive_Memory_1	AC004687.1
YWHAE	1.45E-07	-0.259066332	0.285	0.356	0.002364233	Naive_Memory_1	YWHAE
CAPG	1.55E-07	-0.339099179	0.11	0.17	0.002526548	Naive_Memory_1	CAPG
RIOK1	1.56E-07	-0.261117251	0.113	0.174	0.002547636	Naive_Memory_1	RIOK1
ILK	1.72E-07	-0.275885362	0.285	0.35	0.002797326	Naive_Memory_1	ILK
RSRC2	1.76E-07	-0.382123332	0.298	0.363	0.002862554	Naive_Memory_1	RSRC2
SKAP1	2.13E-07	-0.265823134	0.15	0.215	0.003468901	Naive_Memory_1	SKAP1
CTSA	2.31E-07	-0.268666325	0.141	0.203	0.003757159	Naive_Memory_1	CTSA
SHISA5	2.33E-07	-0.263101105	0.436	0.493	0.003804013	Naive_Memory_1	SHISA5
IRF2	2.58E-07	-0.276861995	0.244	0.31	0.004203551	Naive_Memory_1	IRF2
PPP4R2	2.92E-07	-0.265290923	0.246	0.311	0.004760307	Naive_Memory_1	PPP4R2
BIN1	3.35E-07	-0.297158327	0.232	0.293	0.005465903	Naive_Memory_1	BIN1
PPP1R10	3.44E-07	-0.34968583	0.183	0.248	0.005606225	Naive_Memory_1	PPP1R10
ZAP70	3.55E-07	-0.282792211	0.202	0.265	0.00577755	Naive_Memory_1	ZAP70
EIF2S1	3.64E-07	-0.271232668	0.239	0.306	0.005932672	Naive_Memory_1	EIF2S1
RNF167	3.67E-07	-0.266909223	0.292	0.351	0.0059827	Naive_Memory_1	RNF167
FIP1L1	4.03E-07	-0.256405249	0.188	0.253	0.006563445	Naive_Memory_1	FIP1L1
AGO2	4.05E-07	-0.254943499	0.167	0.233	0.006599978	Naive_Memory_1	AGO2
TXNIP	4.30E-07	-0.405812956	0.238	0.296	0.007007499	Naive_Memory_1	TXNIP
FAS	4.35E-07	-0.302825042	0.211	0.276	0.007087073	Naive_Memory_1	FAS
SNW1	4.36E-07	-0.261859	0.249	0.315	0.007096669	Naive_Memory_1	SNW1
DOK2	4.82E-07	-0.271838922	0.114	0.174	0.007853352	Naive_Memory_1	DOK2
DBN1	5.10E-07	-0.273548564	0.069	0.119	0.008315699	Naive_Memory_1	DBN1
KDM6B	5.25E-07	-0.433596436	0.262	0.32	0.00855517	Naive_Memory_1	KDM6B
CXCR6	5.39E-07	-0.508383113	0.208	0.268	0.008783836	Naive_Memory_1	CXCR6
IRF4	5.74E-07	-0.443259731	0.186	0.246	0.009352845	Naive_Memory_1	IRF4
SRSF4	5.74E-07	-0.26044304	0.364	0.424	0.009359378	Naive_Memory_1	SRSF4
CD96	6.56E-07	-0.277057262	0.527	0.573	0.010683526	Naive_Memory_1	CD96
EIF1B	6.72E-07	-0.2830773	0.42	0.47	0.01095765	Naive_Memory_1	EIF1B
ITGB2	6.82E-07	-0.262258718	0.091	0.145	0.011119184	Naive_Memory_1	ITGB2
YWHAH	6.89E-07	-0.307194497	0.249	0.31	0.011224731	Naive_Memory_1	YWHAH
PNRC1	7.11E-07	-0.399213511	0.535	0.561	0.011585101	Naive_Memory_1	PNRC1
NSD3	7.17E-07	-0.316239727	0.416	0.463	0.011685721	Naive_Memory_1	NSD3
LUC7L2	7.18E-07	-0.268818778	0.252	0.316	0.011697378	Naive_Memory_1	LUC7L2
SCAND1	8.35E-07	-0.26239722	0.43	0.477	0.013605516	Naive_Memory_1	SCAND1
TMBIM1	8.36E-07	-0.272885265	0.326	0.386	0.013624122	Naive_Memory_1	TMBIM1
HSPA4	8.97E-07	-0.253647013	0.219	0.287	0.014622372	Naive_Memory_1	HSPA4
TIMM17A	9.06E-07	-0.256066081	0.192	0.254	0.014760604	Naive_Memory_1	TIMM17A
HIF1A	9.72E-07	-0.259774479	0.305	0.372	0.015844875	Naive_Memory_1	HIF1A
LCP1	1.12E-06	0.270486781	0.558	0.487	0.018316864	Naive_Memory_1	LCP1
BLOC1S1	1.34E-06	-0.250450634	0.199	0.261	0.021885058	Naive_Memory_1	BLOC1S1
CMC2	1.41E-06	-0.254465685	0.262	0.322	0.022946418	Naive_Memory_1	CMC2
SAMD3	1.46E-06	-0.290507385	0.154	0.211	0.023804001	Naive_Memory_1	SAMD3
RHEB	1.59E-06	-0.252337458	0.269	0.33	0.025932264	Naive_Memory_1	RHEB
RBBP6	1.77E-06	-0.251800609	0.212	0.276	0.028784513	Naive_Memory_1	RBBP6
AHR	2.28E-06	-0.274879054	0.171	0.231	0.037167031	Naive_Memory_1	AHR
PRDX1	2.63E-06	-0.25195867	0.649	0.66	0.042784643	Naive_Memory_1	PRDX1
SPRY1	2.68E-06	-0.273972906	0.059	0.103	0.04371508	Naive_Memory_1	SPRY1
ZNF24	3.05E-06	-0.251811561	0.262	0.324	0.04964469	Naive_Memory_1	ZNF24
NFKBIA	3.05E-06	-0.407712754	0.567	0.606	0.049652404	Naive_Memory_1	NFKBIA
LMNA.1	0	3.437550179	0.937	0.459	0	Naive_Memory_2	LMNA
MYADM.1	0	2.929885244	0.805	0.208	0	Naive_Memory_2	MYADM
FOSB	0	2.123138689	0.372	0.028	0	Naive_Memory_2	FOSB
EZR	0	1.90409625	0.949	0.829	0	Naive_Memory_2	EZR
TAGLN2.1	0	1.845068692	0.945	0.766	0	Naive_Memory_2	TAGLN2
TSC22D3	3.38E-302	2.323437954	0.888	0.536	5.51E-298	Naive_Memory_2	TSC22D3
KLF6.1	1.49E-288	2.071570776	0.963	0.882	2.43E-284	Naive_Memory_2	KLF6
CRIP2.1	8.54E-285	2.087699987	0.451	0.086	1.39E-280	Naive_Memory_2	CRIP2
CCDC173	2.19E-284	0.868620619	0.171	0.004	3.56E-280	Naive_Memory_2	CCDC173
RPS24	2.52E-271	-1.027658589	0.893	0.993	4.11E-267	Naive_Memory_2	RPS24
CD3E.1	3.18E-265	-1.490447038	0.5	0.917	5.18E-261	Naive_Memory_2	CD3E
PPP1R15A.1	1.69E-264	1.987329432	0.85	0.516	2.75E-260	Naive_Memory_2	PPP1R15A
B2M	5.33E-261	-0.650791924	0.997	1	8.69E-257	Naive_Memory_2	B2M
FOS	3.31E-260	3.06903608	0.501	0.12	5.39E-256	Naive_Memory_2	FOS
CD3D.1	1.22E-251	-1.72168349	0.417	0.871	2.00E-247	Naive_Memory_2	CD3D
YPEL5	6.16E-247	1.89773632	0.773	0.415	1.00E-242	Naive_Memory_2	YPEL5
RGCC.1	4.56E-242	2.052282948	0.833	0.486	7.43E-238	Naive_Memory_2	RGCC
ADGRE5.1	3.79E-231	1.717122155	0.835	0.514	6.18E-227	Naive_Memory_2	ADGRE5
SRSF7	1.80E-224	1.990652481	0.884	0.664	2.94E-220	Naive_Memory_2	SRSF7
EIF1	1.07E-221	0.983282245	0.99	0.99	1.75E-217	Naive_Memory_2	EIF1
SRSF2.1	6.55E-219	1.620260833	0.868	0.632	1.07E-214	Naive_Memory_2	SRSF2
RPL7A.1	7.31E-218	-0.827431976	0.949	0.996	1.19E-213	Naive_Memory_2	RPL7A
CD74.1	9.01E-218	-2.166280163	0.333	0.803	1.47E-213	Naive_Memory_2	CD74
RPL12.1	3.17E-215	-0.944447916	0.909	0.99	5.16E-211	Naive_Memory_2	RPL12
DUSP1	2.51E-206	2.073825361	0.466	0.129	4.09E-202	Naive_Memory_2	DUSP1
RPL28.1	2.95E-203	-0.783255108	0.971	0.999	4.81E-199	Naive_Memory_2	RPL28
CYBA	1.40E-189	-1.336156571	0.402	0.829	2.28E-185	Naive_Memory_2	CYBA
RPS15	2.25E-189	-0.698312466	0.965	0.998	3.67E-185	Naive_Memory_2	RPS15
RPS15A	5.62E-189	-0.720885514	0.971	0.998	9.16E-185	Naive_Memory_2	RPS15A
SNHG12	3.62E-188	1.605272488	0.673	0.338	5.90E-184	Naive_Memory_2	SNHG12
RPS4X.1	6.06E-187	-0.832374378	0.929	0.996	9.87E-183	Naive_Memory_2	RPS4X
RARA.1	3.78E-186	1.349814399	0.498	0.162	6.16E-182	Naive_Memory_2	RARA
H3F3B.1	3.51E-184	1.13604027	0.99	0.978	5.71E-180	Naive_Memory_2	H3F3B
AC020916.1	1.52E-181	1.374469018	0.24	0.033	2.47E-177	Naive_Memory_2	AC020916.1
UBB.1	8.93E-180	1.321380219	0.92	0.78	1.45E-175	Naive_Memory_2	UBB
RACK1.1	4.51E-179	-0.791935355	0.887	0.986	7.34E-175	Naive_Memory_2	RACK1
NKG7.1	2.75E-174	-1.791033141	0.361	0.769	4.49E-170	Naive_Memory_2	NKG7
RPL29.1	1.45E-171	-0.762935943	0.905	0.994	2.37E-167	Naive_Memory_2	RPL29
RPL41.1	1.25E-169	-0.622637124	0.995	1	2.03E-165	Naive_Memory_2	RPL41
PER1	2.45E-166	1.169263866	0.283	0.053	4.00E-162	Naive_Memory_2	PER1
CA5B	3.05E-166	1.235438744	0.381	0.101	4.97E-162	Naive_Memory_2	CA5B
CCL5.1	7.26E-166	-1.745457682	0.52	0.849	1.18E-161	Naive_Memory_2	CCL5
HLA-A	2.99E-165	-0.688416399	0.971	0.999	4.88E-161	Naive_Memory_2	HLA-A
RPL30.1	2.19E-163	-0.680378575	0.966	0.998	3.58E-159	Naive_Memory_2	RPL30
RPS28.1	8.75E-163	-0.779248576	0.914	0.991	1.43E-158	Naive_Memory_2	RPS28
CD2.1	1.56E-162	-1.269827868	0.452	0.823	2.54E-158	Naive_Memory_2	CD2
SRSF3.1	3.18E-162	1.610397112	0.769	0.536	5.19E-158	Naive_Memory_2	SRSF3
LRRFIP1	6.30E-161	1.356962572	0.83	0.657	1.03E-156	Naive_Memory_2	LRRFIP1
LY6E.1	4.09E-159	-1.762623765	0.207	0.648	6.66E-155	Naive_Memory_2	LY6E
RSRC2.1	8.35E-158	1.496718426	0.637	0.327	1.36E-153	Naive_Memory_2	RSRC2
RPS3.1	3.62E-157	-0.719052386	0.966	0.997	5.89E-153	Naive_Memory_2	RPS3
RPL11.1	2.53E-156	-0.658932374	0.963	0.998	4.12E-152	Naive_Memory_2	RPL11
VIM.1	4.08E-155	1.411936149	0.956	0.95	6.65E-151	Naive_Memory_2	VIM
IL32.1	7.44E-154	-1.351697975	0.484	0.848	1.21E-149	Naive_Memory_2	IL32
ZFP36.1	3.21E-152	1.578110483	0.867	0.66	5.23E-148	Naive_Memory_2	ZFP36
RPS23.1	1.08E-151	-0.689496159	0.94	0.995	1.76E-147	Naive_Memory_2	RPS23
ATP2B1	3.20E-150	1.371196241	0.411	0.128	5.21E-146	Naive_Memory_2	ATP2B1
CD8B.1	1.13E-149	-1.357315328	0.311	0.725	1.84E-145	Naive_Memory_2	CD8B
RPS14.1	2.88E-149	-0.649033171	0.962	0.998	4.69E-145	Naive_Memory_2	RPS14
ZFAS1	8.90E-148	1.141563545	0.867	0.727	1.45E-143	Naive_Memory_2	ZFAS1
PSMB9.1	3.59E-147	-1.185915501	0.34	0.748	5.85E-143	Naive_Memory_2	PSMB9
RPL26	8.68E-147	-0.807639423	0.785	0.964	1.41E-142	Naive_Memory_2	RPL26
RPSA.1	9.97E-147	-0.750713031	0.848	0.981	1.62E-142	Naive_Memory_2	RPSA
S100A10.1	3.42E-146	1.567183215	0.906	0.874	5.58E-142	Naive_Memory_2	S100A10
RPS8.1	1.57E-145	-0.736740522	0.92	0.993	2.55E-141	Naive_Memory_2	RPS8
TUBB4B	5.25E-144	1.42727013	0.677	0.379	8.55E-140	Naive_Memory_2	TUBB4B
PSME1	1.46E-141	-1.042748862	0.453	0.824	2.39E-137	Naive_Memory_2	PSME1
UBC.1	1.48E-140	1.004324408	0.985	0.973	2.41E-136	Naive_Memory_2	UBC
MCL1	2.51E-139	1.547546502	0.784	0.583	4.09E-135	Naive_Memory_2	MCL1
RPL3.1	6.37E-139	-0.859615225	0.887	0.978	1.04E-134	Naive_Memory_2	RPL3
TUBA4A	7.41E-138	1.911627584	0.564	0.276	1.21E-133	Naive_Memory_2	TUBA4A
BTG1	9.40E-138	1.238655397	0.963	0.944	1.53E-133	Naive_Memory_2	BTG1
DYNLL1.1	1.64E-136	1.518936711	0.731	0.486	2.67E-132	Naive_Memory_2	DYNLL1
ZNF331.1	6.80E-135	1.811778164	0.389	0.127	1.11E-130	Naive_Memory_2	ZNF331
SQSTM1.1	9.42E-135	1.350851065	0.842	0.691	1.54E-130	Naive_Memory_2	SQSTM1
RPL10.1	4.40E-134	-0.604932896	0.986	0.999	7.17E-130	Naive_Memory_2	RPL10
SERTAD1.1	9.29E-134	1.318277761	0.521	0.225	1.51E-129	Naive_Memory_2	SERTAD1
EEF1A1.1	3.33E-132	-0.617618981	0.99	0.999	5.43E-128	Naive_Memory_2	EEF1A1
PPP1R10.1	7.14E-132	1.330032253	0.5	0.213	1.16E-127	Naive_Memory_2	PPP1R10
JAML.1	2.67E-131	-1.409844786	0.182	0.591	4.34E-127	Naive_Memory_2	JAML
HSPH1.1	2.92E-131	1.737722888	0.568	0.275	4.76E-127	Naive_Memory_2	HSPH1
CDKN1A	3.96E-131	1.347416612	0.456	0.172	6.45E-127	Naive_Memory_2	CDKN1A
TUBA1A	9.01E-129	1.387850889	0.644	0.37	1.47E-124	Naive_Memory_2	TUBA1A
TUBB2A	1.01E-128	0.967265122	0.259	0.056	1.64E-124	Naive_Memory_2	TUBB2A
RPL19.1	2.57E-128	-0.5698465	0.97	0.997	4.19E-124	Naive_Memory_2	RPL19
RPL13.1	2.80E-128	-0.622817142	0.972	0.999	4.57E-124	Naive_Memory_2	RPL13
ATF4.1	3.53E-126	1.093087634	0.705	0.449	5.75E-122	Naive_Memory_2	ATF4
HIST1H4C	5.93E-126	1.578175568	0.65	0.4	9.66E-122	Naive_Memory_2	HIST1H4C
CD3G.1	2.40E-125	-1.29989928	0.204	0.608	3.91E-121	Naive_Memory_2	CD3G
RPL10A.1	7.60E-125	-0.753122806	0.757	0.947	1.24E-120	Naive_Memory_2	RPL10A
IFITM1	9.16E-124	-1.370326372	0.448	0.781	1.49E-119	Naive_Memory_2	IFITM1
TNFAIP3	1.94E-123	1.479856553	0.793	0.578	3.17E-119	Naive_Memory_2	TNFAIP3
CSRNP1	2.48E-123	1.281746341	0.633	0.348	4.04E-119	Naive_Memory_2	CSRNP1
EIF5.1	2.92E-123	1.284564797	0.768	0.591	4.76E-119	Naive_Memory_2	EIF5
IVNS1ABP	1.75E-122	1.176476887	0.569	0.284	2.85E-118	Naive_Memory_2	IVNS1ABP
PNRC1.1	4.29E-122	1.185532963	0.744	0.538	6.99E-118	Naive_Memory_2	PNRC1
TIGIT.1	5.73E-122	-1.76417864	0.183	0.568	9.33E-118	Naive_Memory_2	TIGIT
NFKBIA.1	2.99E-121	1.475894566	0.796	0.581	4.86E-117	Naive_Memory_2	NFKBIA
RPS18.1	3.02E-120	-0.643385155	0.942	0.995	4.92E-116	Naive_Memory_2	RPS18
CLK1	4.92E-120	1.294499637	0.57	0.289	8.01E-116	Naive_Memory_2	CLK1
BRD2.1	1.52E-119	1.205475394	0.758	0.548	2.48E-115	Naive_Memory_2	BRD2
TSPYL2.1	5.18E-119	1.48320491	0.537	0.254	8.44E-115	Naive_Memory_2	TSPYL2
COTL1.1	6.22E-119	-1.266964322	0.253	0.639	1.01E-114	Naive_Memory_2	COTL1
RPL34.1	8.24E-119	-0.621900169	0.956	0.995	1.34E-114	Naive_Memory_2	RPL34
KDM6B.1	2.47E-118	1.241861443	0.578	0.286	4.02E-114	Naive_Memory_2	KDM6B
LCK.1	7.66E-118	-1.165759183	0.252	0.633	1.25E-113	Naive_Memory_2	LCK
TAF1D	1.21E-116	1.142507707	0.712	0.487	1.96E-112	Naive_Memory_2	TAF1D
RPL32.1	3.30E-116	-0.530251233	0.98	0.998	5.37E-112	Naive_Memory_2	RPL32
RPL23A.1	2.85E-115	-0.589210374	0.93	0.991	4.64E-111	Naive_Memory_2	RPL23A
SKIL	6.86E-115	1.052239898	0.427	0.162	1.12E-110	Naive_Memory_2	SKIL
DNAJA1.1	1.05E-113	1.5875492	0.705	0.482	1.72E-109	Naive_Memory_2	DNAJA1
RPL14.1	5.29E-113	-0.561321882	0.963	0.994	8.62E-109	Naive_Memory_2	RPL14
NEU1.1	6.81E-113	1.287080267	0.451	0.189	1.11E-108	Naive_Memory_2	NEU1
TMSB4X.1	1.05E-112	-0.722232769	0.934	0.992	1.71E-108	Naive_Memory_2	TMSB4X
LAG3.1	3.88E-112	-1.757579669	0.137	0.499	6.32E-108	Naive_Memory_2	LAG3
EEF1D	7.77E-112	-0.699308043	0.779	0.959	1.27E-107	Naive_Memory_2	EEF1D
JUNB	1.26E-111	1.621900743	0.761	0.56	2.05E-107	Naive_Memory_2	JUNB
PRF1	2.64E-111	-1.769663735	0.133	0.497	4.30E-107	Naive_Memory_2	PRF1
RBM39.1	3.30E-110	1.057043572	0.8	0.632	5.38E-106	Naive_Memory_2	RBM39
ATP5MC2.1	4.26E-110	-0.907488625	0.42	0.763	6.93E-106	Naive_Memory_2	ATP5MC2
CXCR4.1	5.02E-110	1.316453191	0.768	0.522	8.18E-106	Naive_Memory_2	CXCR4
REL.1	2.46E-108	1.32769102	0.615	0.353	4.00E-104	Naive_Memory_2	REL
HLA-C.1	3.35E-108	-0.497377015	0.981	0.999	5.46E-104	Naive_Memory_2	HLA-C
RASGEF1B	5.40E-108	0.845053857	0.187	0.034	8.79E-104	Naive_Memory_2	RASGEF1B
RPS27A.1	9.48E-108	-0.504769791	0.971	0.998	1.55E-103	Naive_Memory_2	RPS27A
CD8A.1	2.40E-107	-0.904547011	0.554	0.853	3.92E-103	Naive_Memory_2	CD8A
RPS2.1	2.73E-107	-0.687003013	0.886	0.982	4.44E-103	Naive_Memory_2	RPS2
ALOX5AP.1	7.98E-106	-1.710637389	0.125	0.477	1.30E-101	Naive_Memory_2	ALOX5AP
GMFG	8.38E-106	-0.973842326	0.276	0.638	1.36E-101	Naive_Memory_2	GMFG
NR4A2	1.80E-105	1.825554494	0.442	0.183	2.93E-101	Naive_Memory_2	NR4A2
GBP2.1	2.47E-104	-1.188731707	0.238	0.598	4.03E-100	Naive_Memory_2	GBP2
RPL39.1	3.54E-104	-0.552695409	0.961	0.993	5.77E-100	Naive_Memory_2	RPL39
RAC2.1	8.28E-104	-1.032009454	0.291	0.644	1.35E-99	Naive_Memory_2	RAC2
LDHB	1.57E-103	-0.913839384	0.359	0.708	2.56E-99	Naive_Memory_2	LDHB
STX1A	3.82E-103	0.549848129	0.155	0.024	6.22E-99	Naive_Memory_2	STX1A
RNF213	7.21E-103	-1.141021902	0.249	0.614	1.18E-98	Naive_Memory_2	RNF213
HLA-DPA1.1	3.95E-101	-1.205949388	0.118	0.48	6.44E-97	Naive_Memory_2	HLA-DPA1
GZMB.1	5.40E-101	-3.729355341	0.176	0.501	8.80E-97	Naive_Memory_2	GZMB
MOK	7.83E-101	0.4706917	0.123	0.015	1.28E-96	Naive_Memory_2	MOK
HNRNPA1	8.88E-101	-0.633514935	0.791	0.95	1.45E-96	Naive_Memory_2	HNRNPA1
HBP1	1.05E-100	1.102626767	0.507	0.253	1.72E-96	Naive_Memory_2	HBP1
HSPA1B	2.53E-100	3.099611203	0.192	0.04	4.12E-96	Naive_Memory_2	HSPA1B
DUSP10	2.58E-100	1.114052027	0.395	0.155	4.20E-96	Naive_Memory_2	DUSP10
RPS19.1	3.37E-100	-0.492016084	0.983	0.998	5.50E-96	Naive_Memory_2	RPS19
RPS25.1	8.22E-100	-0.522428475	0.964	0.995	1.34E-95	Naive_Memory_2	RPS25
CD55	1.10E-98	1.270961154	0.519	0.265	1.79E-94	Naive_Memory_2	CD55
CST7.1	1.67E-98	-1.041706236	0.51	0.804	2.71E-94	Naive_Memory_2	CST7
GADD45B	6.39E-98	1.762186202	0.519	0.262	1.04E-93	Naive_Memory_2	GADD45B
DNAJB1.1	1.88E-97	2.755084065	0.562	0.325	3.06E-93	Naive_Memory_2	DNAJB1
HLA-DPB1	2.47E-97	-1.172061437	0.183	0.534	4.03E-93	Naive_Memory_2	HLA-DPB1
LSP1.1	2.60E-96	-1.049478866	0.435	0.743	4.24E-92	Naive_Memory_2	LSP1
SH3BGRL3.1	3.44E-96	-0.607057888	0.78	0.97	5.61E-92	Naive_Memory_2	SH3BGRL3
ZFAND2A.1	5.91E-96	1.184258707	0.371	0.142	9.63E-92	Naive_Memory_2	ZFAND2A
RPS12.1	6.21E-96	-0.51613716	0.979	0.999	1.01E-91	Naive_Memory_2	RPS12
JMJD6	1.21E-95	1.17006293	0.522	0.28	1.97E-91	Naive_Memory_2	JMJD6
EMP1	1.34E-95	0.527417494	0.11	0.012	2.18E-91	Naive_Memory_2	EMP1
CRIP1.1	6.04E-95	1.081552231	0.523	0.279	9.85E-91	Naive_Memory_2	CRIP1
RPS3A.1	7.10E-95	-0.545426536	0.952	0.996	1.16E-90	Naive_Memory_2	RPS3A
RPL18A.1	2.36E-93	-0.446061286	0.974	0.997	3.84E-89	Naive_Memory_2	RPL18A
RPLP0.1	6.56E-93	-0.579806237	0.95	0.993	1.07E-88	Naive_Memory_2	RPLP0
AGPAT4	9.58E-93	0.601928828	0.155	0.027	1.56E-88	Naive_Memory_2	AGPAT4
RELB.1	3.69E-92	1.082874325	0.648	0.445	6.01E-88	Naive_Memory_2	RELB
MYLIP	4.08E-91	0.896342754	0.274	0.082	6.64E-87	Naive_Memory_2	MYLIP
ATF3	1.17E-90	1.031651017	0.189	0.042	1.90E-86	Naive_Memory_2	ATF3
HLA-B	7.60E-90	-0.448602533	0.99	0.999	1.24E-85	Naive_Memory_2	HLA-B
RPS26	1.67E-89	-0.56575825	0.958	0.991	2.72E-85	Naive_Memory_2	RPS26
HSPA8.1	2.39E-87	1.448957647	0.919	0.874	3.90E-83	Naive_Memory_2	HSPA8
RPL8	5.37E-87	-0.484250012	0.957	0.995	8.74E-83	Naive_Memory_2	RPL8
NACA	1.90E-86	-0.474980233	0.914	0.987	3.10E-82	Naive_Memory_2	NACA
CD7.1	1.91E-86	-0.970376642	0.695	0.866	3.12E-82	Naive_Memory_2	CD7
ANXA1.1	2.57E-86	1.286722282	0.836	0.775	4.18E-82	Naive_Memory_2	ANXA1
KMT2E	5.60E-86	0.854906945	0.802	0.665	9.13E-82	Naive_Memory_2	KMT2E
RELA	4.92E-85	0.884213247	0.628	0.417	8.01E-81	Naive_Memory_2	RELA
CD52.1	2.28E-84	-0.934329022	0.357	0.685	3.71E-80	Naive_Memory_2	CD52
IFI6.1	2.94E-84	-1.541384068	0.072	0.379	4.79E-80	Naive_Memory_2	IFI6
PBX4	3.88E-84	0.964433961	0.438	0.204	6.33E-80	Naive_Memory_2	PBX4
RPL35.1	5.30E-84	-0.516810214	0.872	0.979	8.63E-80	Naive_Memory_2	RPL35
ELL2.1	2.10E-83	0.847760461	0.224	0.062	3.42E-79	Naive_Memory_2	ELL2
ATP5F1D	5.94E-83	-0.779679526	0.326	0.658	9.68E-79	Naive_Memory_2	ATP5F1D
UBA52	8.46E-83	-0.465144143	0.895	0.977	1.38E-78	Naive_Memory_2	UBA52
COMMD6	1.27E-82	-0.765710661	0.365	0.688	2.07E-78	Naive_Memory_2	COMMD6
CNBP	6.51E-82	0.759084811	0.838	0.773	1.06E-77	Naive_Memory_2	CNBP
RARRES3.1	6.57E-82	-1.046069092	0.197	0.521	1.07E-77	Naive_Memory_2	RARRES3
KLF2	8.44E-82	0.922591982	0.272	0.087	1.38E-77	Naive_Memory_2	KLF2
OSER1	1.96E-81	0.855342267	0.374	0.156	3.20E-77	Naive_Memory_2	OSER1
TCF7	2.01E-81	1.000136227	0.449	0.216	3.27E-77	Naive_Memory_2	TCF7
CD27.1	2.85E-81	-1.174867834	0.135	0.447	4.64E-77	Naive_Memory_2	CD27
RPL37.1	3.74E-81	-0.487935084	0.928	0.99	6.10E-77	Naive_Memory_2	RPL37
RPL31.1	4.25E-81	-0.591030659	0.728	0.917	6.92E-77	Naive_Memory_2	RPL31
RPS7	7.03E-81	-0.418276696	0.972	0.995	1.15E-76	Naive_Memory_2	RPS7
PPIL4	7.03E-81	0.885864847	0.338	0.133	1.15E-76	Naive_Memory_2	PPIL4
ELOB	1.02E-79	-0.709239562	0.469	0.772	1.66E-75	Naive_Memory_2	ELOB
RPL36.1	1.22E-79	-0.507264737	0.91	0.986	1.99E-75	Naive_Memory_2	RPL36
CTSC.1	1.30E-79	-1.208110549	0.108	0.41	2.11E-75	Naive_Memory_2	CTSC
LAPTM5	1.34E-79	-0.83400829	0.508	0.777	2.18E-75	Naive_Memory_2	LAPTM5
APRT	2.10E-79	-0.77569231	0.296	0.626	3.41E-75	Naive_Memory_2	APRT
ITM2B.1	1.09E-78	-0.706622795	0.625	0.856	1.78E-74	Naive_Memory_2	ITM2B
RPL37A.1	3.34E-78	-0.508646251	0.867	0.973	5.45E-74	Naive_Memory_2	RPL37A
PRPF38B.1	1.36E-77	0.930363901	0.595	0.388	2.21E-73	Naive_Memory_2	PRPF38B
RFX2	3.44E-77	0.583769114	0.154	0.032	5.60E-73	Naive_Memory_2	RFX2
MLF1	4.55E-77	0.632839237	0.114	0.017	7.42E-73	Naive_Memory_2	MLF1
GZMA.1	5.79E-77	-1.365604155	0.053	0.339	9.44E-73	Naive_Memory_2	GZMA
N4BP3	1.54E-76	0.514947108	0.145	0.028	2.51E-72	Naive_Memory_2	N4BP3
EVL.1	2.81E-76	-0.937908829	0.183	0.496	4.57E-72	Naive_Memory_2	EVL
ZC3H12A.1	5.11E-76	1.110285727	0.389	0.179	8.32E-72	Naive_Memory_2	ZC3H12A
SNHG15.1	8.82E-76	1.205634208	0.488	0.269	1.44E-71	Naive_Memory_2	SNHG15
TRAPPC1	9.14E-76	-0.802825149	0.207	0.525	1.49E-71	Naive_Memory_2	TRAPPC1
CWC25	1.43E-75	0.915638333	0.468	0.251	2.33E-71	Naive_Memory_2	CWC25
CD37	1.66E-75	-0.729825325	0.357	0.671	2.70E-71	Naive_Memory_2	CD37
ATP5F1E	2.75E-75	-0.576974155	0.711	0.912	4.47E-71	Naive_Memory_2	ATP5F1E
RNF114.1	6.23E-75	0.854954176	0.512	0.293	1.02E-70	Naive_Memory_2	RNF114
IER2.1	1.25E-74	1.338163664	0.644	0.455	2.03E-70	Naive_Memory_2	IER2
GIMAP4	9.18E-74	-1.13994542	0.187	0.478	1.50E-69	Naive_Memory_2	GIMAP4
HLA-DRB1.1	1.41E-73	-1.295982952	0.114	0.402	2.30E-69	Naive_Memory_2	HLA-DRB1
MT-ND2.1	3.49E-73	0.696577798	0.949	0.916	5.69E-69	Naive_Memory_2	MT-ND2
DEDD2	4.81E-73	0.894087017	0.366	0.162	7.84E-69	Naive_Memory_2	DEDD2
IDS	5.21E-73	0.827390046	0.753	0.609	8.49E-69	Naive_Memory_2	IDS
TIPARP	8.89E-73	0.979899988	0.356	0.152	1.45E-68	Naive_Memory_2	TIPARP
CD44	1.09E-71	0.707757258	0.933	0.913	1.77E-67	Naive_Memory_2	CD44
BST2.1	1.68E-71	-0.878658488	0.183	0.486	2.73E-67	Naive_Memory_2	BST2
HLA-E	1.79E-71	-0.503880905	0.868	0.977	2.92E-67	Naive_Memory_2	HLA-E
ODC1	4.47E-71	1.082083594	0.444	0.228	7.29E-67	Naive_Memory_2	ODC1
CYTOR	7.57E-71	-0.750693377	0.229	0.549	1.23E-66	Naive_Memory_2	CYTOR
IFRD1	8.03E-71	1.026596611	0.399	0.195	1.31E-66	Naive_Memory_2	IFRD1
KLF10.1	1.05E-70	0.934232698	0.368	0.166	1.71E-66	Naive_Memory_2	KLF10
C9orf16	1.41E-70	-0.772687756	0.183	0.485	2.29E-66	Naive_Memory_2	C9orf16
PHF1	1.49E-70	0.869090089	0.562	0.351	2.43E-66	Naive_Memory_2	PHF1
RPS9	1.58E-70	-0.452677509	0.921	0.983	2.57E-66	Naive_Memory_2	RPS9
RPLP2.1	1.64E-70	-0.410003261	0.961	0.994	2.68E-66	Naive_Memory_2	RPLP2
PRR7	3.72E-70	0.577864327	0.148	0.032	6.06E-66	Naive_Memory_2	PRR7
HNRNPH3.1	4.70E-70	0.877336818	0.619	0.44	7.66E-66	Naive_Memory_2	HNRNPH3
CHD2	9.17E-70	0.920746846	0.572	0.361	1.49E-65	Naive_Memory_2	CHD2
YWHAZ	1.53E-69	0.579965262	0.913	0.88	2.49E-65	Naive_Memory_2	YWHAZ
GLUD1.1	5.35E-69	0.883593185	0.655	0.449	8.72E-65	Naive_Memory_2	GLUD1
ARID4B	5.66E-69	0.955715034	0.646	0.482	9.23E-65	Naive_Memory_2	ARID4B
AAED1	1.22E-68	0.767166099	0.308	0.123	1.99E-64	Naive_Memory_2	AAED1
CHMP1B	4.59E-68	0.964480832	0.304	0.124	7.48E-64	Naive_Memory_2	CHMP1B
RPS6.1	9.61E-68	-0.426247879	0.963	0.993	1.57E-63	Naive_Memory_2	RPS6
SSR4	1.11E-67	-0.64006345	0.462	0.746	1.81E-63	Naive_Memory_2	SSR4
EIF4A2	2.85E-67	0.875227387	0.744	0.623	4.64E-63	Naive_Memory_2	EIF4A2
DDIT4.1	3.53E-67	1.5058437	0.497	0.294	5.75E-63	Naive_Memory_2	DDIT4
RPS27.1	4.57E-67	-0.39629524	0.997	0.998	7.45E-63	Naive_Memory_2	RPS27
TUBA1B.1	5.44E-67	0.928019277	0.672	0.509	8.86E-63	Naive_Memory_2	TUBA1B
SEPT6.1	7.11E-67	-0.771591261	0.196	0.489	1.16E-62	Naive_Memory_2	Sep-06
SBDS	1.47E-66	0.863611497	0.532	0.333	2.39E-62	Naive_Memory_2	SBDS
CLEC2D	3.75E-66	-0.71629622	0.469	0.749	6.12E-62	Naive_Memory_2	CLEC2D
DNAJB6.1	1.07E-65	0.972106069	0.654	0.492	1.75E-61	Naive_Memory_2	DNAJB6
PSMB10	1.22E-65	-0.780987699	0.194	0.487	1.98E-61	Naive_Memory_2	PSMB10
SLC25A6	1.78E-65	-0.636958282	0.51	0.776	2.91E-61	Naive_Memory_2	SLC25A6
HCST.1	2.03E-65	-0.778545402	0.176	0.462	3.30E-61	Naive_Memory_2	HCST
UBE2L6.1	3.09E-65	-0.803063348	0.21	0.501	5.04E-61	Naive_Memory_2	UBE2L6
BATF.1	3.20E-65	-0.95982688	0.248	0.534	5.21E-61	Naive_Memory_2	BATF
GSTK1	3.37E-65	-0.763505464	0.158	0.439	5.49E-61	Naive_Memory_2	GSTK1
GAPDH	6.63E-65	-0.522300105	0.922	0.992	1.08E-60	Naive_Memory_2	GAPDH
FAU	1.12E-64	-0.333038823	0.987	0.996	1.82E-60	Naive_Memory_2	FAU
PRDX5.1	2.42E-64	-0.730581358	0.268	0.567	3.94E-60	Naive_Memory_2	PRDX5
RPS21.1	4.28E-64	-0.460579348	0.893	0.979	6.98E-60	Naive_Memory_2	RPS21
BUD31.1	4.75E-64	0.851538516	0.575	0.401	7.75E-60	Naive_Memory_2	BUD31
GOLGB1	1.51E-63	0.831130133	0.461	0.251	2.46E-59	Naive_Memory_2	GOLGB1
MYL12A.1	7.45E-63	-0.755940781	0.462	0.727	1.21E-58	Naive_Memory_2	MYL12A
SAT1	1.64E-62	0.939727952	0.668	0.495	2.67E-58	Naive_Memory_2	SAT1
ARF4	1.94E-62	0.861766814	0.554	0.371	3.16E-58	Naive_Memory_2	ARF4
HNRNPC.1	2.55E-62	0.789884216	0.767	0.674	4.15E-58	Naive_Memory_2	HNRNPC
TOMM7.1	3.15E-62	-0.616540994	0.535	0.799	5.13E-58	Naive_Memory_2	TOMM7
GNLY.1	3.22E-62	-2.889806491	0.214	0.439	5.25E-58	Naive_Memory_2	GNLY
LINC01943.1	3.85E-62	-1.026945491	0.056	0.3	6.28E-58	Naive_Memory_2	LINC01943
ZBTB43	3.87E-62	0.797334908	0.361	0.17	6.31E-58	Naive_Memory_2	ZBTB43
Sep-09	1.32E-61	-0.861058864	0.102	0.361	2.14E-57	Naive_Memory_2	Sep-09
CXCL13.1	1.75E-61	-3.158163803	0.014	0.236	2.85E-57	Naive_Memory_2	CXCL13
LUC7L	1.85E-61	0.788431164	0.38	0.188	3.02E-57	Naive_Memory_2	LUC7L
UQCRB	4.05E-61	-0.587623893	0.61	0.831	6.59E-57	Naive_Memory_2	UQCRB
ARRDC3	4.18E-61	0.723120628	0.199	0.062	6.81E-57	Naive_Memory_2	ARRDC3
FYB1.1	9.40E-61	-0.799772122	0.302	0.576	1.53E-56	Naive_Memory_2	FYB1
NFKB1	1.01E-60	0.918135944	0.396	0.201	1.64E-56	Naive_Memory_2	NFKB1
FAM177A1.1	1.44E-60	0.978920414	0.562	0.384	2.35E-56	Naive_Memory_2	FAM177A1
RPL6	1.77E-60	-0.389768472	0.941	0.99	2.88E-56	Naive_Memory_2	RPL6
FTL.1	3.01E-60	-0.445893233	0.813	0.947	4.90E-56	Naive_Memory_2	FTL
HLA-DRB5.1	4.58E-60	-1.215514668	0.074	0.32	7.46E-56	Naive_Memory_2	HLA-DRB5
PFDN5	8.78E-60	-0.476897701	0.774	0.937	1.43E-55	Naive_Memory_2	PFDN5
LIMD2.1	1.00E-59	-0.667120475	0.422	0.696	1.63E-55	Naive_Memory_2	LIMD2
NDUFB7	2.10E-59	-0.696293871	0.154	0.428	3.43E-55	Naive_Memory_2	NDUFB7
GSTP1	4.34E-59	-0.662896948	0.352	0.638	7.08E-55	Naive_Memory_2	GSTP1
KDM2A	6.66E-59	0.805932495	0.425	0.228	1.08E-54	Naive_Memory_2	KDM2A
RPL35A.1	7.25E-59	-0.366939851	0.97	0.995	1.18E-54	Naive_Memory_2	RPL35A
SRRM1	7.86E-59	0.823614375	0.662	0.53	1.28E-54	Naive_Memory_2	SRRM1
JUND	8.59E-59	1.032416548	0.45	0.257	1.40E-54	Naive_Memory_2	JUND
GZMH.1	1.48E-58	-1.274147584	0.057	0.29	2.41E-54	Naive_Memory_2	GZMH
GABARAPL1.1	1.54E-58	0.943103524	0.631	0.477	2.50E-54	Naive_Memory_2	GABARAPL1
CCNL1	2.19E-58	0.968855467	0.604	0.445	3.56E-54	Naive_Memory_2	CCNL1
METTL26	3.38E-58	-0.685090442	0.168	0.441	5.50E-54	Naive_Memory_2	METTL26
COX4I1	7.79E-58	-0.472275844	0.768	0.938	1.27E-53	Naive_Memory_2	COX4I1
EIF3K	2.67E-57	-0.545468977	0.549	0.794	4.35E-53	Naive_Memory_2	EIF3K
CHD1	3.68E-57	0.842962386	0.478	0.294	6.00E-53	Naive_Memory_2	CHD1
TMBIM1.1	6.52E-57	0.808280859	0.536	0.363	1.06E-52	Naive_Memory_2	TMBIM1
PLSCR1.1	6.74E-57	-0.902578856	0.089	0.331	1.10E-52	Naive_Memory_2	PLSCR1
RSF1	2.25E-56	0.780064215	0.578	0.399	3.66E-52	Naive_Memory_2	RSF1
TSPO	2.64E-56	-0.666365297	0.228	0.503	4.30E-52	Naive_Memory_2	TSPO
MED25	4.90E-56	0.68282879	0.322	0.147	7.98E-52	Naive_Memory_2	MED25
NFKB2.1	6.96E-56	0.8918836	0.512	0.331	1.13E-51	Naive_Memory_2	NFKB2
DDX24	1.15E-55	0.68893879	0.735	0.642	1.87E-51	Naive_Memory_2	DDX24
CHORDC1.1	1.82E-55	0.839497298	0.379	0.2	2.97E-51	Naive_Memory_2	CHORDC1
CARD16.1	1.91E-55	-0.766997417	0.037	0.254	3.11E-51	Naive_Memory_2	CARD16
S100A6.1	2.12E-55	-0.364989752	0.689	0.928	3.45E-51	Naive_Memory_2	S100A6
ZSCAN18	2.29E-55	0.437963334	0.12	0.026	3.72E-51	Naive_Memory_2	ZSCAN18
IFI35.1	3.08E-55	-0.806531047	0.065	0.295	5.01E-51	Naive_Memory_2	IFI35
HSP90AB1.1	3.50E-55	0.945529714	0.892	0.811	5.70E-51	Naive_Memory_2	HSP90AB1
CD69	8.22E-55	1.160694587	0.605	0.43	1.34E-50	Naive_Memory_2	CD69
RSBN1	1.38E-54	0.769134806	0.468	0.277	2.25E-50	Naive_Memory_2	RSBN1
AREG	2.09E-54	0.649322108	0.153	0.042	3.40E-50	Naive_Memory_2	AREG
ERP29	2.17E-54	-0.657069243	0.286	0.556	3.53E-50	Naive_Memory_2	ERP29
HSP90AA1.1	2.98E-54	1.62563984	0.889	0.863	4.86E-50	Naive_Memory_2	HSP90AA1
RPL27A.1	3.15E-54	-0.504451101	0.758	0.907	5.13E-50	Naive_Memory_2	RPL27A
VPS37B	7.35E-54	0.813787012	0.302	0.136	1.20E-49	Naive_Memory_2	VPS37B
RPL15	8.01E-54	-0.3301653	0.955	0.989	1.31E-49	Naive_Memory_2	RPL15
CD48.1	1.65E-53	-0.750536378	0.217	0.474	2.69E-49	Naive_Memory_2	CD48
BCAS2	5.08E-53	0.767632729	0.447	0.265	8.28E-49	Naive_Memory_2	BCAS2
SNHG8	5.36E-53	1.060717875	0.476	0.312	8.74E-49	Naive_Memory_2	SNHG8
DNPH1.1	7.87E-53	-0.724149539	0.061	0.284	1.28E-48	Naive_Memory_2	DNPH1
UQCR11	8.02E-53	-0.581786	0.348	0.625	1.31E-48	Naive_Memory_2	UQCR11
DDIT3	8.87E-53	0.805991537	0.292	0.129	1.45E-48	Naive_Memory_2	DDIT3
COPS3	1.53E-52	0.753370361	0.397	0.221	2.50E-48	Naive_Memory_2	COPS3
RPL27	2.88E-52	-0.397121082	0.859	0.965	4.69E-48	Naive_Memory_2	RPL27
NDUFB10	2.88E-52	-0.6270067	0.252	0.524	4.69E-48	Naive_Memory_2	NDUFB10
DNAJB4	3.73E-52	0.535757045	0.11	0.023	6.08E-48	Naive_Memory_2	DNAJB4
TNFSF10.1	6.00E-52	-0.819238375	0.049	0.262	9.77E-48	Naive_Memory_2	TNFSF10
S100A4.1	7.64E-52	-1.233658089	0.197	0.434	1.24E-47	Naive_Memory_2	S100A4
TRAF3IP3.1	8.48E-52	-0.8039296	0.064	0.284	1.38E-47	Naive_Memory_2	TRAF3IP3
ITGA1.1	1.03E-51	-0.83494541	0.08	0.305	1.68E-47	Naive_Memory_2	ITGA1
LCP2.1	1.24E-51	-0.690952173	0.222	0.481	2.02E-47	Naive_Memory_2	LCP2
RAB27A.1	1.65E-51	-0.83063946	0.322	0.557	2.69E-47	Naive_Memory_2	RAB27A
BCLAF1	1.97E-51	0.790224999	0.527	0.363	3.22E-47	Naive_Memory_2	BCLAF1
EIF5A.1	3.15E-51	0.652797439	0.721	0.589	5.14E-47	Naive_Memory_2	EIF5A
DNTTIP2	3.72E-51	0.743778628	0.547	0.38	6.06E-47	Naive_Memory_2	DNTTIP2
EMD	7.76E-51	0.651346394	0.702	0.582	1.26E-46	Naive_Memory_2	EMD
TRAC.1	1.11E-50	-0.698944206	0.284	0.544	1.81E-46	Naive_Memory_2	TRAC
TGFB1.1	1.21E-50	0.769544033	0.694	0.543	1.98E-46	Naive_Memory_2	TGFB1
IFITM2	1.79E-50	-0.754172885	0.341	0.595	2.92E-46	Naive_Memory_2	IFITM2
MT-ND1.1	1.95E-50	0.462468736	0.978	0.98	3.17E-46	Naive_Memory_2	MT-ND1
CTSW.1	3.23E-50	-0.948482255	0.094	0.318	5.26E-46	Naive_Memory_2	CTSW
MORF4L2	3.65E-50	0.764195444	0.364	0.195	5.95E-46	Naive_Memory_2	MORF4L2
HIPK1	4.36E-50	0.691395954	0.305	0.143	7.11E-46	Naive_Memory_2	HIPK1
RPS5.1	7.21E-50	-0.382420593	0.925	0.986	1.18E-45	Naive_Memory_2	RPS5
AKIRIN1	7.51E-50	0.765273707	0.484	0.317	1.22E-45	Naive_Memory_2	AKIRIN1
ACP5.1	1.07E-49	-1.208097091	0.023	0.216	1.75E-45	Naive_Memory_2	ACP5
CYSTM1	1.52E-49	0.735127766	0.51	0.341	2.48E-45	Naive_Memory_2	CYSTM1
ABRACL	2.55E-49	-0.625868567	0.172	0.421	4.16E-45	Naive_Memory_2	ABRACL
PTMS.1	2.94E-49	-0.924838628	0.147	0.374	4.79E-45	Naive_Memory_2	PTMS
SRSF11	4.49E-49	0.650477435	0.675	0.55	7.31E-45	Naive_Memory_2	SRSF11
SRSF10.1	9.20E-49	0.745900127	0.622	0.483	1.50E-44	Naive_Memory_2	SRSF10
BZW1	1.25E-48	0.655179226	0.682	0.556	2.04E-44	Naive_Memory_2	BZW1
RAB5A	3.33E-48	0.659623169	0.368	0.197	5.43E-44	Naive_Memory_2	RAB5A
SSR2	3.70E-48	-0.545426406	0.43	0.68	6.02E-44	Naive_Memory_2	SSR2
IFI27L2.1	4.57E-48	-0.649461804	0.063	0.273	7.44E-44	Naive_Memory_2	IFI27L2
MRPS34	1.01E-47	-0.62524902	0.129	0.362	1.65E-43	Naive_Memory_2	MRPS34
MT-CYB.1	1.37E-47	0.447356066	0.988	0.993	2.23E-43	Naive_Memory_2	MT-CYB
MPG	1.50E-47	-0.604577543	0.059	0.265	2.44E-43	Naive_Memory_2	MPG
UBE2D3	2.72E-47	0.560271817	0.824	0.777	4.44E-43	Naive_Memory_2	UBE2D3
COX8A	3.33E-47	-0.48702925	0.441	0.705	5.42E-43	Naive_Memory_2	COX8A
HSPA9.1	3.56E-47	0.675357603	0.592	0.431	5.79E-43	Naive_Memory_2	HSPA9
ANXA6.1	4.44E-47	-0.647685396	0.154	0.392	7.24E-43	Naive_Memory_2	ANXA6
COX6C	4.51E-47	-0.522269328	0.445	0.685	7.35E-43	Naive_Memory_2	COX6C
CXCR6.1	4.85E-47	-0.991863142	0.073	0.282	7.90E-43	Naive_Memory_2	CXCR6
RGS10	6.80E-47	-0.645370016	0.305	0.545	1.11E-42	Naive_Memory_2	RGS10
VPS28	6.86E-47	-0.568796103	0.29	0.55	1.12E-42	Naive_Memory_2	VPS28
FXYD5.1	9.47E-47	-0.496238335	0.631	0.838	1.54E-42	Naive_Memory_2	FXYD5
TES	1.76E-46	0.693765696	0.364	0.196	2.86E-42	Naive_Memory_2	TES
ISG15.1	3.52E-46	-0.621750887	0.258	0.507	5.73E-42	Naive_Memory_2	ISG15
SMNDC1	4.06E-46	0.731656434	0.396	0.231	6.61E-42	Naive_Memory_2	SMNDC1
IKZF1	4.18E-46	-0.638747527	0.147	0.377	6.80E-42	Naive_Memory_2	IKZF1
IFT57	4.79E-46	0.570204092	0.24	0.1	7.80E-42	Naive_Memory_2	IFT57
AP2S1	4.80E-46	-0.574550719	0.182	0.424	7.82E-42	Naive_Memory_2	AP2S1
SHISA5.1	4.90E-46	-0.634980081	0.268	0.511	7.99E-42	Naive_Memory_2	SHISA5
CDC42	5.68E-46	0.623806222	0.73	0.645	9.26E-42	Naive_Memory_2	CDC42
RBM8A.1	5.77E-46	0.574405081	0.778	0.691	9.41E-42	Naive_Memory_2	RBM8A
PSME2	6.02E-46	-0.559881382	0.437	0.68	9.82E-42	Naive_Memory_2	PSME2
EID1.1	7.85E-46	-0.645675118	0.327	0.567	1.28E-41	Naive_Memory_2	EID1
GBP5.1	7.89E-46	-0.79048887	0.061	0.264	1.29E-41	Naive_Memory_2	GBP5
SERF2	8.37E-46	-0.38040021	0.809	0.936	1.36E-41	Naive_Memory_2	SERF2
CSNK1D	1.01E-45	0.750907648	0.552	0.41	1.64E-41	Naive_Memory_2	CSNK1D
THUMPD3-AS1	1.22E-45	0.755518343	0.292	0.14	1.98E-41	Naive_Memory_2	THUMPD3-AS1
PPDPF	1.38E-45	-0.457328861	0.555	0.803	2.25E-41	Naive_Memory_2	PPDPF
RPL36A.1	1.54E-45	-0.595109469	0.345	0.584	2.50E-41	Naive_Memory_2	RPL36A
IKZF3	2.71E-45	-0.63731259	0.298	0.544	4.42E-41	Naive_Memory_2	IKZF3
LINC01871	3.03E-45	-0.82947673	0.075	0.276	4.94E-41	Naive_Memory_2	LINC01871
MACO1	5.11E-45	0.683115675	0.314	0.157	8.33E-41	Naive_Memory_2	MACO1
CIRBP	6.38E-45	0.611301835	0.747	0.689	1.04E-40	Naive_Memory_2	CIRBP
GPBP1	8.18E-45	0.837888744	0.526	0.374	1.33E-40	Naive_Memory_2	GPBP1
UBE2B	1.15E-44	0.661676745	0.677	0.565	1.87E-40	Naive_Memory_2	UBE2B
AHNAK.1	4.82E-44	0.893651956	0.676	0.546	7.86E-40	Naive_Memory_2	AHNAK
LAMTOR4	5.91E-44	-0.602620722	0.166	0.398	9.63E-40	Naive_Memory_2	LAMTOR4
ZC3HAV1	7.44E-44	0.891168905	0.437	0.273	1.21E-39	Naive_Memory_2	ZC3HAV1
REX1BD	7.62E-44	-0.599392541	0.061	0.257	1.24E-39	Naive_Memory_2	REX1BD
C12orf75.1	8.17E-44	-0.707282159	0.151	0.373	1.33E-39	Naive_Memory_2	C12orf75
AP2M1	1.26E-43	-0.53741331	0.296	0.554	2.06E-39	Naive_Memory_2	AP2M1
CFL1.1	1.40E-43	-0.369958345	0.838	0.942	2.29E-39	Naive_Memory_2	CFL1
FUS	1.84E-43	0.786405288	0.624	0.492	2.99E-39	Naive_Memory_2	FUS
RPL18.1	2.14E-43	-0.281440971	0.975	0.996	3.49E-39	Naive_Memory_2	RPL18
PAG1.1	2.23E-43	-0.710316283	0.095	0.3	3.63E-39	Naive_Memory_2	PAG1
GALNT2.1	2.31E-43	-0.887858352	0.062	0.254	3.76E-39	Naive_Memory_2	GALNT2
TMEM160	2.47E-43	-0.561606804	0.197	0.437	4.02E-39	Naive_Memory_2	TMEM160
SF1	3.52E-43	0.593701467	0.737	0.653	5.74E-39	Naive_Memory_2	SF1
PDIA6	4.37E-43	-0.616053777	0.178	0.406	7.13E-39	Naive_Memory_2	PDIA6
DRAP1.1	4.73E-43	-0.506589871	0.448	0.679	7.70E-39	Naive_Memory_2	DRAP1
CCDC59	5.81E-43	0.709263533	0.451	0.293	9.46E-39	Naive_Memory_2	CCDC59
NFKBIB.1	7.23E-43	0.72547027	0.403	0.249	1.18E-38	Naive_Memory_2	NFKBIB
PYURF	7.35E-43	-0.562874726	0.139	0.365	1.20E-38	Naive_Memory_2	PYURF
GBP4	1.20E-42	-0.675219801	0.037	0.215	1.95E-38	Naive_Memory_2	GBP4
ERF	1.23E-42	0.497503862	0.146	0.046	2.00E-38	Naive_Memory_2	ERF
POFUT2	1.35E-42	0.497289	0.199	0.076	2.21E-38	Naive_Memory_2	POFUT2
TRIM22.1	1.69E-42	-0.684090702	0.179	0.401	2.75E-38	Naive_Memory_2	TRIM22
PCF11	1.77E-42	0.752827591	0.347	0.192	2.88E-38	Naive_Memory_2	PCF11
RUNX3	2.01E-42	0.767481437	0.651	0.546	3.27E-38	Naive_Memory_2	RUNX3
ZBTB1.1	2.14E-42	0.731213077	0.341	0.187	3.49E-38	Naive_Memory_2	ZBTB1
GPCPD1.1	2.20E-42	0.684956395	0.245	0.109	3.59E-38	Naive_Memory_2	GPCPD1
NR3C1	2.27E-42	0.69070679	0.7	0.594	3.69E-38	Naive_Memory_2	NR3C1
GYPC.1	2.87E-42	-0.594833401	0.144	0.364	4.68E-38	Naive_Memory_2	GYPC
SH2D1A.1	3.09E-42	-0.653937566	0.123	0.333	5.04E-38	Naive_Memory_2	SH2D1A
PTP4A1	4.95E-42	0.855567874	0.341	0.192	8.06E-38	Naive_Memory_2	PTP4A1
SAR1A	5.57E-42	0.638427901	0.382	0.221	9.08E-38	Naive_Memory_2	SAR1A
ARL13B	5.71E-42	0.573092935	0.22	0.091	9.30E-38	Naive_Memory_2	ARL13B
CCL3.1	6.57E-42	-2.755531422	0.041	0.216	1.07E-37	Naive_Memory_2	CCL3
OAS1.1	6.92E-42	-0.779053609	0.033	0.207	1.13E-37	Naive_Memory_2	OAS1
TXLNG	7.45E-42	0.642367686	0.284	0.141	1.21E-37	Naive_Memory_2	TXLNG
ARL6IP5.1	7.82E-42	-0.587995799	0.396	0.628	1.28E-37	Naive_Memory_2	ARL6IP5
CHST12.1	8.76E-42	-0.631026329	0.127	0.339	1.43E-37	Naive_Memory_2	CHST12
SYAP1	9.86E-42	0.765153465	0.343	0.187	1.61E-37	Naive_Memory_2	SYAP1
RPL22.1	1.32E-41	-0.368975791	0.814	0.948	2.16E-37	Naive_Memory_2	RPL22
WAS	1.40E-41	-0.585964647	0.12	0.331	2.29E-37	Naive_Memory_2	WAS
IFI16	1.41E-41	-0.531773023	0.328	0.565	2.30E-37	Naive_Memory_2	IFI16
SH3BGRL	1.42E-41	-0.586567448	0.1	0.304	2.32E-37	Naive_Memory_2	SH3BGRL
MIDN	1.48E-41	0.680914568	0.344	0.187	2.41E-37	Naive_Memory_2	MIDN
HCLS1	2.21E-41	-0.518206169	0.438	0.672	3.61E-37	Naive_Memory_2	HCLS1
RSRP1	2.76E-41	0.969916127	0.53	0.379	4.49E-37	Naive_Memory_2	RSRP1
NHP2	3.78E-41	-0.582684558	0.147	0.361	6.16E-37	Naive_Memory_2	NHP2
GPR183.1	5.11E-41	0.840446607	0.524	0.368	8.33E-37	Naive_Memory_2	GPR183
ISG20	5.51E-41	-0.730999616	0.426	0.648	8.97E-37	Naive_Memory_2	ISG20
CHIC2	7.29E-41	0.706251049	0.43	0.273	1.19E-36	Naive_Memory_2	CHIC2
ANKRD37	8.80E-41	0.605833967	0.17	0.061	1.43E-36	Naive_Memory_2	ANKRD37
SRSF6	1.07E-40	0.662139654	0.298	0.155	1.74E-36	Naive_Memory_2	SRSF6
HAVCR2.1	1.20E-40	-0.861093775	0.019	0.181	1.96E-36	Naive_Memory_2	HAVCR2
HLA-DRA.1	1.29E-40	-0.848824762	0.045	0.222	2.10E-36	Naive_Memory_2	HLA-DRA
AK6.1	1.74E-40	0.644135129	0.368	0.212	2.84E-36	Naive_Memory_2	AK6
PLK3	1.80E-40	0.692200998	0.283	0.142	2.94E-36	Naive_Memory_2	PLK3
PSAP	1.89E-40	-0.526824542	0.227	0.459	3.08E-36	Naive_Memory_2	PSAP
PKM.1	2.36E-40	-0.586625474	0.584	0.783	3.84E-36	Naive_Memory_2	PKM
RALGAPA1	2.41E-40	0.682818864	0.332	0.18	3.93E-36	Naive_Memory_2	RALGAPA1
SAMD9L.1	3.05E-40	-0.669181214	0.051	0.229	4.97E-36	Naive_Memory_2	SAMD9L
CORO1A.1	3.06E-40	-0.576488936	0.502	0.71	4.99E-36	Naive_Memory_2	CORO1A
HMGN3	3.36E-40	-0.571753071	0.091	0.289	5.47E-36	Naive_Memory_2	HMGN3
MVP	3.42E-40	-0.554508225	0.163	0.382	5.57E-36	Naive_Memory_2	MVP
PPP1CA	3.47E-40	-0.494581926	0.426	0.656	5.65E-36	Naive_Memory_2	PPP1CA
SVIL	3.86E-40	0.429987878	0.146	0.047	6.29E-36	Naive_Memory_2	SVIL
HNRNPDL	4.07E-40	0.489816984	0.828	0.782	6.64E-36	Naive_Memory_2	HNRNPDL
TOP1	4.35E-40	0.75049053	0.54	0.409	7.09E-36	Naive_Memory_2	TOP1
DPM1	8.75E-40	0.557811206	0.257	0.122	1.43E-35	Naive_Memory_2	DPM1
FABP5.1	8.80E-40	-1.037369716	0.111	0.306	1.43E-35	Naive_Memory_2	FABP5
THAP2	9.59E-40	0.559699727	0.183	0.07	1.56E-35	Naive_Memory_2	THAP2
TALDO1	1.65E-39	-0.53357152	0.177	0.397	2.69E-35	Naive_Memory_2	TALDO1
TMEM219	1.70E-39	-0.548669796	0.077	0.267	2.77E-35	Naive_Memory_2	TMEM219
CD96.1	2.06E-39	-0.576211687	0.367	0.59	3.35E-35	Naive_Memory_2	CD96
RPL5	2.41E-39	-0.361289476	0.902	0.977	3.92E-35	Naive_Memory_2	RPL5
SNW1.1	2.58E-39	0.699222011	0.44	0.294	4.21E-35	Naive_Memory_2	SNW1
HOPX.1	2.81E-39	-0.903532722	0.065	0.242	4.57E-35	Naive_Memory_2	HOPX
MDH2.1	3.21E-39	-0.527667122	0.219	0.445	5.23E-35	Naive_Memory_2	MDH2
TRA2B	3.40E-39	0.748589538	0.568	0.451	5.54E-35	Naive_Memory_2	TRA2B
IL27RA.1	3.57E-39	0.857772931	0.374	0.228	5.81E-35	Naive_Memory_2	IL27RA
PPIB	5.12E-39	-0.415311533	0.624	0.827	8.34E-35	Naive_Memory_2	PPIB
SELENOK	6.93E-39	0.775019865	0.622	0.535	1.13E-34	Naive_Memory_2	SELENOK
BAIAP2	7.77E-39	0.381566877	0.1	0.025	1.27E-34	Naive_Memory_2	BAIAP2
STAT1.1	7.80E-39	-0.703056183	0.105	0.295	1.27E-34	Naive_Memory_2	STAT1
NUCB1	8.22E-39	-0.524876232	0.095	0.289	1.34E-34	Naive_Memory_2	NUCB1
YTHDC1.1	8.44E-39	0.736248826	0.494	0.353	1.38E-34	Naive_Memory_2	YTHDC1
RPL22L1	8.99E-39	0.88016727	0.493	0.36	1.47E-34	Naive_Memory_2	RPL22L1
NDUFS7	1.61E-38	-0.53586017	0.174	0.389	2.63E-34	Naive_Memory_2	NDUFS7
UBAP1	1.81E-38	0.631658526	0.375	0.221	2.94E-34	Naive_Memory_2	UBAP1
IGFLR1.1	2.27E-38	-0.643503985	0.04	0.205	3.70E-34	Naive_Memory_2	IGFLR1
MTCH1	2.89E-38	0.666092566	0.49	0.342	4.71E-34	Naive_Memory_2	MTCH1
EIF1B.1	3.03E-38	0.650953567	0.577	0.453	4.93E-34	Naive_Memory_2	EIF1B
S100A11.1	4.54E-38	0.9689976	0.75	0.778	7.39E-34	Naive_Memory_2	S100A11
XAF1.1	4.55E-38	-0.669774004	0.106	0.298	7.42E-34	Naive_Memory_2	XAF1
PARK7.1	4.66E-38	-0.518451841	0.464	0.669	7.59E-34	Naive_Memory_2	PARK7
MX1.1	5.20E-38	-0.86832296	0.236	0.444	8.48E-34	Naive_Memory_2	MX1
PAFAH1B1.1	5.65E-38	0.602412189	0.498	0.347	9.20E-34	Naive_Memory_2	PAFAH1B1
MTRNR2L12	5.73E-38	0.446955208	0.992	0.993	9.33E-34	Naive_Memory_2	MTRNR2L12
CASP4	5.85E-38	-0.549632064	0.089	0.278	9.53E-34	Naive_Memory_2	CASP4
SLC3A2	7.13E-38	0.469967314	0.81	0.693	1.16E-33	Naive_Memory_2	SLC3A2
BCL3	8.04E-38	0.697203895	0.329	0.183	1.31E-33	Naive_Memory_2	BCL3
APOBEC3C.1	1.20E-37	-0.574846074	0.184	0.397	1.96E-33	Naive_Memory_2	APOBEC3C
NOP58	1.27E-37	0.686930256	0.662	0.551	2.06E-33	Naive_Memory_2	NOP58
JOSD1.1	1.59E-37	0.712578613	0.33	0.186	2.58E-33	Naive_Memory_2	JOSD1
DDX5.1	1.77E-37	0.494893912	0.903	0.906	2.89E-33	Naive_Memory_2	DDX5
ARL6IP4	2.10E-37	-0.508732693	0.286	0.513	3.42E-33	Naive_Memory_2	ARL6IP4
WHAMM	2.47E-37	0.610387626	0.304	0.16	4.03E-33	Naive_Memory_2	WHAMM
PCED1B.1	2.49E-37	-0.567553658	0.052	0.221	4.06E-33	Naive_Memory_2	PCED1B
CCNH	3.47E-37	0.786799682	0.329	0.187	5.66E-33	Naive_Memory_2	CCNH
NEDD8	3.89E-37	-0.481383024	0.304	0.536	6.34E-33	Naive_Memory_2	NEDD8
RAB8B.1	4.51E-37	0.687819583	0.364	0.215	7.35E-33	Naive_Memory_2	RAB8B
PTGES3.1	4.98E-37	0.534637361	0.772	0.732	8.12E-33	Naive_Memory_2	PTGES3
OAS2.1	7.09E-37	-0.584022706	0.061	0.235	1.16E-32	Naive_Memory_2	OAS2
PCSK1N	8.06E-37	1.054366249	0.194	0.082	1.31E-32	Naive_Memory_2	PCSK1N
HDDC2	1.05E-36	-0.545030574	0.074	0.251	1.71E-32	Naive_Memory_2	HDDC2
ERGIC3	1.24E-36	-0.513873346	0.187	0.398	2.02E-32	Naive_Memory_2	ERGIC3
CREM.1	2.00E-36	1.18469231	0.614	0.522	3.26E-32	Naive_Memory_2	CREM
JMJD1C.1	2.68E-36	0.747529062	0.469	0.33	4.37E-32	Naive_Memory_2	JMJD1C
ACTB.1	2.89E-36	-0.48739163	0.909	0.965	4.71E-32	Naive_Memory_2	ACTB
GPS1	3.59E-36	-0.514662169	0.086	0.271	5.84E-32	Naive_Memory_2	GPS1
SPN	3.63E-36	-0.51658902	0.048	0.214	5.91E-32	Naive_Memory_2	SPN
MIR4435-2HG	4.57E-36	-0.666547918	0.058	0.225	7.45E-32	Naive_Memory_2	MIR4435-2HG
ZNF394	4.89E-36	0.636849567	0.315	0.175	7.96E-32	Naive_Memory_2	ZNF394
SLA.1	6.49E-36	-0.708431077	0.221	0.427	1.06E-31	Naive_Memory_2	SLA
TERF2IP.1	6.93E-36	0.6072399	0.647	0.547	1.13E-31	Naive_Memory_2	TERF2IP
GPI	7.30E-36	-0.505846421	0.168	0.373	1.19E-31	Naive_Memory_2	GPI
MALAT1	8.57E-36	0.429483897	1	1	1.40E-31	Naive_Memory_2	MALAT1
PARP1	9.13E-36	-0.538711179	0.139	0.335	1.49E-31	Naive_Memory_2	PARP1
SLC27A2.1	9.16E-36	-0.638421103	0.035	0.189	1.49E-31	Naive_Memory_2	SLC27A2
DENND4A	1.11E-35	0.608286385	0.255	0.124	1.81E-31	Naive_Memory_2	DENND4A
GNAI3	1.16E-35	0.604130885	0.467	0.321	1.90E-31	Naive_Memory_2	GNAI3
RFX1	1.18E-35	0.450217733	0.163	0.061	1.92E-31	Naive_Memory_2	RFX1
CCT4.1	1.62E-35	0.703245232	0.573	0.46	2.64E-31	Naive_Memory_2	CCT4
CCDC85B.1	1.65E-35	-0.472648403	0.172	0.377	2.69E-31	Naive_Memory_2	CCDC85B
LCP1.1	2.00E-35	-0.53297865	0.297	0.515	3.26E-31	Naive_Memory_2	LCP1
AL133415.1	2.02E-35	0.739187771	0.207	0.091	3.28E-31	Naive_Memory_2	AL133415.1
YTHDF2.1	2.04E-35	0.623251928	0.508	0.372	3.33E-31	Naive_Memory_2	YTHDF2
CALM1	2.06E-35	0.527272056	0.906	0.897	3.36E-31	Naive_Memory_2	CALM1
CYBC1	2.13E-35	-0.528049661	0.073	0.245	3.46E-31	Naive_Memory_2	CYBC1
PSPC1	2.13E-35	0.566900344	0.33	0.189	3.47E-31	Naive_Memory_2	PSPC1
SAP30BP	2.26E-35	0.608025062	0.472	0.336	3.68E-31	Naive_Memory_2	SAP30BP
TOB1	2.50E-35	0.668490556	0.223	0.103	4.07E-31	Naive_Memory_2	TOB1
B9D2	2.66E-35	0.420187232	0.155	0.056	4.33E-31	Naive_Memory_2	B9D2
ABHD14B	2.77E-35	-0.529926772	0.045	0.204	4.52E-31	Naive_Memory_2	ABHD14B
TAGAP.1	3.84E-35	0.875805548	0.348	0.206	6.26E-31	Naive_Memory_2	TAGAP
AZIN1	4.00E-35	0.630586652	0.304	0.166	6.52E-31	Naive_Memory_2	AZIN1
NDUFS8	5.09E-35	-0.497714669	0.194	0.404	8.30E-31	Naive_Memory_2	NDUFS8
ATP5MF	5.93E-35	-0.446766734	0.394	0.618	9.66E-31	Naive_Memory_2	ATP5MF
WSB1	1.00E-34	0.637140122	0.618	0.503	1.64E-30	Naive_Memory_2	WSB1
NR4A1.1	1.40E-34	0.862430049	0.284	0.144	2.28E-30	Naive_Memory_2	NR4A1
GSDMD	1.87E-34	-0.486639982	0.058	0.221	3.04E-30	Naive_Memory_2	GSDMD
RPL21.1	1.95E-34	-0.284161223	0.94	0.987	3.17E-30	Naive_Memory_2	RPL21
RBCK1.1	2.05E-34	-0.518494558	0.158	0.356	3.33E-30	Naive_Memory_2	RBCK1
ITGAL.1	2.60E-34	-0.632255345	0.059	0.218	4.23E-30	Naive_Memory_2	ITGAL
NME2	3.32E-34	-0.517019888	0.138	0.33	5.40E-30	Naive_Memory_2	NME2
PPIG	3.89E-34	0.61170367	0.553	0.427	6.34E-30	Naive_Memory_2	PPIG
TNIP3.1	4.11E-34	-0.717723473	0.058	0.22	6.69E-30	Naive_Memory_2	TNIP3
PCNP	4.83E-34	0.597951132	0.528	0.404	7.87E-30	Naive_Memory_2	PCNP
CASP1.1	5.45E-34	-0.544208213	0.03	0.175	8.88E-30	Naive_Memory_2	CASP1
RPS4Y1.1	5.56E-34	-0.893840813	0.134	0.306	9.06E-30	Naive_Memory_2	RPS4Y1
CDKN2AIP	5.90E-34	0.630116899	0.28	0.148	9.61E-30	Naive_Memory_2	CDKN2AIP
TCP1	5.93E-34	0.697100045	0.464	0.331	9.66E-30	Naive_Memory_2	TCP1
AHR.1	9.22E-34	0.701079991	0.352	0.212	1.50E-29	Naive_Memory_2	AHR
TSTD1	9.46E-34	-0.509424887	0.08	0.25	1.54E-29	Naive_Memory_2	TSTD1
SFPQ	1.12E-33	0.688251639	0.515	0.402	1.83E-29	Naive_Memory_2	SFPQ
C12orf57.1	1.35E-33	-0.491839759	0.459	0.668	2.21E-29	Naive_Memory_2	C12orf57
GZMM	1.44E-33	-0.566091871	0.134	0.321	2.34E-29	Naive_Memory_2	GZMM
NUDC	1.46E-33	0.613529641	0.599	0.481	2.39E-29	Naive_Memory_2	NUDC
ENTPD1.1	1.46E-33	-0.648907799	0.011	0.144	2.39E-29	Naive_Memory_2	ENTPD1
KIF9	1.48E-33	0.419576557	0.124	0.041	2.42E-29	Naive_Memory_2	KIF9
ETF1	1.53E-33	0.653531198	0.383	0.246	2.50E-29	Naive_Memory_2	ETF1
CCR7.1	1.67E-33	0.874261929	0.449	0.299	2.73E-29	Naive_Memory_2	CCR7
OCIAD2	2.06E-33	-0.446660776	0.219	0.43	3.36E-29	Naive_Memory_2	OCIAD2
UQCRH	2.54E-33	-0.418587888	0.418	0.634	4.13E-29	Naive_Memory_2	UQCRH
NELL2	2.71E-33	-0.600781762	0.16	0.352	4.42E-29	Naive_Memory_2	NELL2
ELL	2.75E-33	0.514716194	0.198	0.087	4.48E-29	Naive_Memory_2	ELL
C19orf70	2.93E-33	-0.438822211	0.195	0.406	4.78E-29	Naive_Memory_2	C19orf70
BAG3	3.20E-33	0.739413266	0.148	0.055	5.21E-29	Naive_Memory_2	BAG3
ARHGAP25.1	3.27E-33	-0.542426483	0.04	0.191	5.32E-29	Naive_Memory_2	ARHGAP25
POLR2A	3.59E-33	0.636894812	0.393	0.249	5.85E-29	Naive_Memory_2	POLR2A
ATP6V1F	4.36E-33	-0.420370892	0.328	0.55	7.11E-29	Naive_Memory_2	ATP6V1F
MT-ND4.1	4.62E-33	0.499070012	0.861	0.834	7.53E-29	Naive_Memory_2	MT-ND4
TMEM167B	5.99E-33	0.557164175	0.256	0.132	9.76E-29	Naive_Memory_2	TMEM167B
FERMT3.1	7.02E-33	-0.482560271	0.127	0.315	1.14E-28	Naive_Memory_2	FERMT3
PBXIP1	7.47E-33	0.599114594	0.585	0.464	1.22E-28	Naive_Memory_2	PBXIP1
H2AFX	1.76E-32	0.773406688	0.296	0.166	2.87E-28	Naive_Memory_2	H2AFX
ABCG1	1.87E-32	0.400632152	0.144	0.053	3.05E-28	Naive_Memory_2	ABCG1
PTPN6.1	2.04E-32	-0.528786456	0.042	0.19	3.32E-28	Naive_Memory_2	PTPN6
MSN	2.88E-32	-0.420375201	0.516	0.728	4.69E-28	Naive_Memory_2	MSN
GTF3A	3.00E-32	-0.475138085	0.3	0.512	4.89E-28	Naive_Memory_2	GTF3A
TYMP	3.22E-32	-0.541843047	0.23	0.431	5.25E-28	Naive_Memory_2	TYMP
NDUFAF3	3.29E-32	-0.476732455	0.205	0.406	5.36E-28	Naive_Memory_2	NDUFAF3
MED10	5.49E-32	0.552793977	0.559	0.447	8.94E-28	Naive_Memory_2	MED10
EEF2.1	6.01E-32	-0.381617848	0.814	0.929	9.79E-28	Naive_Memory_2	EEF2
IDH2.1	7.47E-32	-0.506214038	0.059	0.213	1.22E-27	Naive_Memory_2	IDH2
LAMTOR2	8.07E-32	-0.461020409	0.106	0.282	1.32E-27	Naive_Memory_2	LAMTOR2
PDAP1	8.13E-32	-0.451442886	0.187	0.385	1.32E-27	Naive_Memory_2	PDAP1
EDF1	8.44E-32	-0.342077649	0.635	0.842	1.38E-27	Naive_Memory_2	EDF1
CCL4L2.1	1.05E-31	-3.665326086	0.085	0.238	1.72E-27	Naive_Memory_2	CCL4L2
CALM2	1.06E-31	0.466978936	0.799	0.78	1.73E-27	Naive_Memory_2	CALM2
ANXA11	1.07E-31	-0.479265799	0.284	0.49	1.74E-27	Naive_Memory_2	ANXA11
TMEM14B	1.46E-31	-0.471068662	0.165	0.356	2.37E-27	Naive_Memory_2	TMEM14B
NR4A3.1	1.62E-31	0.406588992	0.237	0.112	2.64E-27	Naive_Memory_2	NR4A3
HMGB1.1	1.63E-31	-0.385339556	0.814	0.917	2.66E-27	Naive_Memory_2	HMGB1
NRBP1	2.20E-31	0.599427204	0.517	0.395	3.58E-27	Naive_Memory_2	NRBP1
HEXIM1	2.52E-31	0.602766558	0.176	0.075	4.10E-27	Naive_Memory_2	HEXIM1
NGDN	2.70E-31	0.588846318	0.443	0.309	4.40E-27	Naive_Memory_2	NGDN
SDF2L1	2.71E-31	-0.489731152	0.123	0.304	4.41E-27	Naive_Memory_2	SDF2L1
TMEM179B	2.89E-31	-0.45810909	0.16	0.348	4.71E-27	Naive_Memory_2	TMEM179B
DPP7	2.96E-31	-0.454442665	0.256	0.463	4.83E-27	Naive_Memory_2	DPP7
AKIRIN2	3.01E-31	0.635310759	0.453	0.321	4.91E-27	Naive_Memory_2	AKIRIN2
PYCARD	5.21E-31	-0.462540284	0.012	0.138	8.49E-27	Naive_Memory_2	PYCARD
FUT8.1	6.23E-31	-0.456298308	0.011	0.135	1.02E-26	Naive_Memory_2	FUT8
BICDL1	6.99E-31	0.668998776	0.432	0.295	1.14E-26	Naive_Memory_2	BICDL1
INPP4B	7.47E-31	-0.494228047	0.051	0.2	1.22E-26	Naive_Memory_2	INPP4B
PARP9.1	7.59E-31	-0.465149641	0.071	0.229	1.24E-26	Naive_Memory_2	PARP9
TNFRSF12A	1.01E-30	0.503267461	0.182	0.079	1.65E-26	Naive_Memory_2	TNFRSF12A
RABAC1	1.02E-30	-0.421210362	0.376	0.602	1.67E-26	Naive_Memory_2	RABAC1
GIMAP6	1.26E-30	-0.485895499	0.034	0.171	2.06E-26	Naive_Memory_2	GIMAP6
CCL4.1	1.38E-30	-2.885052328	0.215	0.387	2.25E-26	Naive_Memory_2	CCL4
H2AFV	1.71E-30	0.591023413	0.526	0.413	2.78E-26	Naive_Memory_2	H2AFV
UQCRQ	1.77E-30	-0.441997518	0.234	0.435	2.89E-26	Naive_Memory_2	UQCRQ
EIF2AK2.1	1.80E-30	-0.534039862	0.153	0.332	2.93E-26	Naive_Memory_2	EIF2AK2
BAX.1	1.90E-30	-0.43145901	0.26	0.47	3.10E-26	Naive_Memory_2	BAX
CLK4	1.98E-30	0.503881202	0.234	0.117	3.23E-26	Naive_Memory_2	CLK4
DCP1A	1.98E-30	0.618629098	0.351	0.22	3.23E-26	Naive_Memory_2	DCP1A
SERINC1	2.26E-30	0.601597871	0.505	0.384	3.69E-26	Naive_Memory_2	SERINC1
HLA-DMA.1	2.34E-30	-0.49628998	0.027	0.16	3.82E-26	Naive_Memory_2	HLA-DMA
SLAMF6.1	2.52E-30	-0.441397514	0.02	0.15	4.10E-26	Naive_Memory_2	SLAMF6
SLFN5	2.84E-30	-0.552061078	0.21	0.4	4.63E-26	Naive_Memory_2	SLFN5
RPL23	3.49E-30	-0.422453638	0.515	0.708	5.68E-26	Naive_Memory_2	RPL23
OST4	3.72E-30	-0.360419832	0.589	0.794	6.07E-26	Naive_Memory_2	OST4
IKZF5	3.83E-30	0.394153257	0.167	0.069	6.24E-26	Naive_Memory_2	IKZF5
RFX3	4.10E-30	0.406256078	0.127	0.045	6.68E-26	Naive_Memory_2	RFX3
ADRM1.1	4.16E-30	0.52230102	0.615	0.514	6.78E-26	Naive_Memory_2	ADRM1
HNRNPA0	4.25E-30	0.539823755	0.695	0.656	6.92E-26	Naive_Memory_2	HNRNPA0
PRDX2	4.26E-30	-0.477778886	0.101	0.267	6.94E-26	Naive_Memory_2	PRDX2
NAXE	4.33E-30	-0.442470926	0.111	0.282	7.06E-26	Naive_Memory_2	NAXE
ESYT2	4.45E-30	0.427567454	0.17	0.072	7.25E-26	Naive_Memory_2	ESYT2
PRDX3.1	5.12E-30	-0.431857043	0.108	0.278	8.34E-26	Naive_Memory_2	PRDX3
ANAPC11	5.71E-30	-0.438643639	0.233	0.428	9.30E-26	Naive_Memory_2	ANAPC11
PNP	5.76E-30	0.721126256	0.358	0.232	9.38E-26	Naive_Memory_2	PNP
SSBP2	6.41E-30	0.33849272	0.115	0.038	1.05E-25	Naive_Memory_2	SSBP2
NGRN	7.23E-30	0.550292409	0.396	0.262	1.18E-25	Naive_Memory_2	NGRN
C4orf3	7.35E-30	-0.431524414	0.35	0.561	1.20E-25	Naive_Memory_2	C4orf3
ICAM3	7.63E-30	-0.460812578	0.095	0.258	1.24E-25	Naive_Memory_2	ICAM3
UBE2A	7.83E-30	0.550485705	0.519	0.407	1.28E-25	Naive_Memory_2	UBE2A
CLNS1A	8.25E-30	-0.473978199	0.108	0.274	1.34E-25	Naive_Memory_2	CLNS1A
VAMP5	8.74E-30	-0.460648147	0.06	0.208	1.42E-25	Naive_Memory_2	VAMP5
CCDC174	9.78E-30	0.564729684	0.306	0.179	1.59E-25	Naive_Memory_2	CCDC174
ZNF24.1	9.80E-30	0.632279905	0.427	0.306	1.60E-25	Naive_Memory_2	ZNF24
PRKCH	1.05E-29	-0.504932956	0.248	0.44	1.72E-25	Naive_Memory_2	PRKCH
NINJ1	1.06E-29	0.844550278	0.332	0.207	1.72E-25	Naive_Memory_2	NINJ1
WDR48	1.06E-29	0.49030476	0.244	0.124	1.72E-25	Naive_Memory_2	WDR48
STMP1	1.10E-29	-0.42880327	0.111	0.282	1.79E-25	Naive_Memory_2	STMP1
CTSB	1.10E-29	-0.491894247	0.057	0.203	1.80E-25	Naive_Memory_2	CTSB
SRP14	1.34E-29	-0.313761904	0.792	0.907	2.18E-25	Naive_Memory_2	SRP14
PTS	1.45E-29	0.465267307	0.193	0.089	2.36E-25	Naive_Memory_2	PTS
PIM3.1	1.47E-29	0.65583909	0.524	0.392	2.39E-25	Naive_Memory_2	PIM3
EPC1	1.53E-29	0.620020518	0.631	0.549	2.50E-25	Naive_Memory_2	EPC1
STX10	1.60E-29	-0.436105592	0.064	0.214	2.61E-25	Naive_Memory_2	STX10
EIF3I	1.83E-29	0.517819709	0.613	0.533	2.98E-25	Naive_Memory_2	EIF3I
VDAC2	2.25E-29	0.575173013	0.536	0.44	3.67E-25	Naive_Memory_2	VDAC2
PTOV1	2.44E-29	0.559748654	0.268	0.146	3.97E-25	Naive_Memory_2	PTOV1
EIF4H	2.45E-29	0.547230452	0.572	0.474	4.00E-25	Naive_Memory_2	EIF4H
SUN1	2.92E-29	0.47958803	0.199	0.093	4.76E-25	Naive_Memory_2	SUN1
IL16	3.05E-29	-0.464632018	0.063	0.213	4.96E-25	Naive_Memory_2	IL16
ELF1.1	3.17E-29	0.600493319	0.598	0.494	5.17E-25	Naive_Memory_2	ELF1
ZNF250	4.03E-29	0.35621709	0.108	0.035	6.57E-25	Naive_Memory_2	ZNF250
RPS11	4.14E-29	-0.332596324	0.741	0.896	6.75E-25	Naive_Memory_2	RPS11
RBKS	4.35E-29	0.752617281	0.135	0.052	7.09E-25	Naive_Memory_2	RBKS
SHMT2.1	4.68E-29	-0.469105068	0.061	0.206	7.62E-25	Naive_Memory_2	SHMT2
ZNF267.1	4.88E-29	0.657078144	0.402	0.274	7.96E-25	Naive_Memory_2	ZNF267
C19orf66	5.74E-29	-0.466502388	0.24	0.435	9.35E-25	Naive_Memory_2	C19orf66
ZPR1	6.13E-29	0.52438792	0.345	0.216	9.99E-25	Naive_Memory_2	ZPR1
CD82.1	6.38E-29	-0.796682512	0.325	0.494	1.04E-24	Naive_Memory_2	CD82
DBNL	6.88E-29	-0.428948819	0.09	0.251	1.12E-24	Naive_Memory_2	DBNL
ITGB7.1	7.41E-29	-0.511922871	0.112	0.275	1.21E-24	Naive_Memory_2	ITGB7
NXT1	8.05E-29	0.601606018	0.398	0.271	1.31E-24	Naive_Memory_2	NXT1
TNFRSF9.1	1.07E-28	-0.935775295	0.11	0.264	1.74E-24	Naive_Memory_2	TNFRSF9
AHSA1	1.23E-28	0.744864654	0.423	0.306	2.00E-24	Naive_Memory_2	AHSA1
FASLG.1	1.51E-28	-0.592623386	0.065	0.21	2.47E-24	Naive_Memory_2	FASLG
SERPINB9	1.55E-28	0.707531714	0.408	0.29	2.52E-24	Naive_Memory_2	SERPINB9
LRP10	1.83E-28	-0.42152327	0.205	0.397	2.99E-24	Naive_Memory_2	LRP10
MAP3K2	1.96E-28	0.511868433	0.278	0.154	3.19E-24	Naive_Memory_2	MAP3K2
TRA2A	2.39E-28	0.59692935	0.306	0.185	3.90E-24	Naive_Memory_2	TRA2A
AC016831.7	2.41E-28	0.692805525	0.518	0.403	3.92E-24	Naive_Memory_2	AC016831.7
PRRC2C	2.48E-28	0.455236913	0.773	0.756	4.04E-24	Naive_Memory_2	PRRC2C
EWSR1.1	2.60E-28	0.543768956	0.623	0.541	4.24E-24	Naive_Memory_2	EWSR1
COPS2	2.62E-28	0.555794853	0.354	0.228	4.27E-24	Naive_Memory_2	COPS2
DNAJA2	2.80E-28	0.588966112	0.506	0.402	4.56E-24	Naive_Memory_2	DNAJA2
ETFRF1	3.23E-28	0.354983752	0.138	0.054	5.26E-24	Naive_Memory_2	ETFRF1
SAP18.1	3.66E-28	0.494192454	0.72	0.687	5.97E-24	Naive_Memory_2	SAP18
MIF	4.31E-28	-0.312689588	0.718	0.876	7.03E-24	Naive_Memory_2	MIF
ITGB2.1	4.49E-28	-0.50402474	0.028	0.152	7.32E-24	Naive_Memory_2	ITGB2
MGST3	4.95E-28	-0.367536716	0.275	0.479	8.07E-24	Naive_Memory_2	MGST3
SON.1	5.69E-28	0.532061148	0.757	0.739	9.27E-24	Naive_Memory_2	SON
CD247.1	5.80E-28	-0.45211119	0.375	0.563	9.45E-24	Naive_Memory_2	CD247
FKBP8	6.14E-28	-0.389302627	0.331	0.544	1.00E-23	Naive_Memory_2	FKBP8
GPSM3.1	6.44E-28	-0.409919756	0.313	0.507	1.05E-23	Naive_Memory_2	GPSM3
PFDN2.1	1.10E-27	0.53400185	0.544	0.437	1.80E-23	Naive_Memory_2	PFDN2
UBQLN1	1.14E-27	0.560502599	0.329	0.204	1.85E-23	Naive_Memory_2	UBQLN1
TMX1	1.21E-27	-0.422211749	0.085	0.236	1.97E-23	Naive_Memory_2	TMX1
HSPD1	1.33E-27	1.203029721	0.5	0.397	2.17E-23	Naive_Memory_2	HSPD1
COX6B1	1.37E-27	-0.337417769	0.551	0.758	2.23E-23	Naive_Memory_2	COX6B1
BIN1.1	1.41E-27	-0.494528793	0.139	0.303	2.30E-23	Naive_Memory_2	BIN1
IL7R.1	1.44E-27	0.306863892	0.796	0.585	2.34E-23	Naive_Memory_2	IL7R
PAXX	1.52E-27	-0.448450817	0.23	0.413	2.48E-23	Naive_Memory_2	PAXX
MT-CO3.1	1.86E-27	0.34735751	0.983	0.991	3.04E-23	Naive_Memory_2	MT-CO3
RNF10	1.96E-27	0.526160314	0.472	0.351	3.19E-23	Naive_Memory_2	RNF10
KLRC1.1	2.08E-27	-0.92879915	0.076	0.217	3.39E-23	Naive_Memory_2	KLRC1
BTN3A2	2.17E-27	-0.478336877	0.232	0.415	3.53E-23	Naive_Memory_2	BTN3A2
CMC1.1	2.18E-27	-0.679033295	0.114	0.266	3.56E-23	Naive_Memory_2	CMC1
TNFAIP8.1	2.57E-27	-0.6062589	0.186	0.353	4.19E-23	Naive_Memory_2	TNFAIP8
CALM3	3.48E-27	-0.448596995	0.238	0.425	5.67E-23	Naive_Memory_2	CALM3
SIK3	3.56E-27	0.451772017	0.19	0.089	5.79E-23	Naive_Memory_2	SIK3
CTSA.1	3.93E-27	-0.450205182	0.069	0.211	6.41E-23	Naive_Memory_2	CTSA
KLHL18	4.09E-27	0.451809609	0.175	0.079	6.66E-23	Naive_Memory_2	KLHL18
ATP5MC3	4.11E-27	-0.340888637	0.496	0.682	6.70E-23	Naive_Memory_2	ATP5MC3
BLOC1S1.1	4.13E-27	-0.457145318	0.112	0.271	6.72E-23	Naive_Memory_2	BLOC1S1
YWHAQ.1	4.27E-27	0.568872897	0.638	0.573	6.95E-23	Naive_Memory_2	YWHAQ
NAA16	4.44E-27	0.437149274	0.162	0.07	7.23E-23	Naive_Memory_2	NAA16
SLC2A3	5.00E-27	0.878142783	0.424	0.308	8.14E-23	Naive_Memory_2	SLC2A3
GTF2B	6.02E-27	0.602221801	0.395	0.273	9.81E-23	Naive_Memory_2	GTF2B
ILF2.1	6.65E-27	0.540649035	0.582	0.487	1.08E-22	Naive_Memory_2	ILF2
IL2RB.1	7.69E-27	-0.454019354	0.237	0.422	1.25E-22	Naive_Memory_2	IL2RB
ABTB1	8.43E-27	-0.465837677	0.104	0.254	1.37E-22	Naive_Memory_2	ABTB1
RPL13A.1	9.19E-27	-0.274149998	0.928	0.978	1.50E-22	Naive_Memory_2	RPL13A
TIMM17A.1	1.18E-26	0.56669666	0.355	0.236	1.92E-22	Naive_Memory_2	TIMM17A
BRK1	1.24E-26	-0.377101148	0.36	0.565	2.02E-22	Naive_Memory_2	BRK1
SNX17	1.28E-26	-0.380572248	0.204	0.392	2.09E-22	Naive_Memory_2	SNX17
GBP1.1	1.52E-26	-0.499604607	0.059	0.193	2.48E-22	Naive_Memory_2	GBP1
DDX3X	1.97E-26	0.676273236	0.49	0.381	3.21E-22	Naive_Memory_2	DDX3X
HLA-DQA2.1	2.07E-26	-0.572251714	0.052	0.185	3.37E-22	Naive_Memory_2	HLA-DQA2
DGCR6L	2.21E-26	-0.419142925	0.06	0.196	3.60E-22	Naive_Memory_2	DGCR6L
MAD2L2	2.25E-26	-0.403197761	0.096	0.248	3.67E-22	Naive_Memory_2	MAD2L2
PPP2CA	2.27E-26	0.593172283	0.458	0.348	3.69E-22	Naive_Memory_2	PPP2CA
LRRC23	2.32E-26	0.43596362	0.138	0.056	3.78E-22	Naive_Memory_2	LRRC23
ATP5IF1.1	2.48E-26	-0.40540758	0.292	0.491	4.05E-22	Naive_Memory_2	ATP5IF1
NDUFA6	2.73E-26	0.459549888	0.664	0.594	4.45E-22	Naive_Memory_2	NDUFA6
HSPE1	2.74E-26	1.142558853	0.558	0.477	4.47E-22	Naive_Memory_2	HSPE1
CTLA4	2.76E-26	-0.484450373	0.047	0.177	4.49E-22	Naive_Memory_2	CTLA4
FIBP	2.76E-26	-0.392805704	0.065	0.205	4.50E-22	Naive_Memory_2	FIBP
ITM2C.1	3.20E-26	-0.543204511	0.256	0.43	5.21E-22	Naive_Memory_2	ITM2C
PNN.1	3.52E-26	0.598983826	0.434	0.317	5.74E-22	Naive_Memory_2	PNN
ACD	3.55E-26	0.55524955	0.377	0.254	5.79E-22	Naive_Memory_2	ACD
SRRM2	3.62E-26	0.537859103	0.573	0.479	5.90E-22	Naive_Memory_2	SRRM2
INSIG1	3.65E-26	0.668612516	0.314	0.193	5.95E-22	Naive_Memory_2	INSIG1
YBX3.1	4.44E-26	0.558775437	0.255	0.143	7.24E-22	Naive_Memory_2	YBX3
LUC7L2.1	4.59E-26	0.585846419	0.415	0.298	7.47E-22	Naive_Memory_2	LUC7L2
AL118516.1	5.39E-26	0.688181114	0.141	0.059	8.78E-22	Naive_Memory_2	AL118516.1
MAPRE2	5.81E-26	0.635787517	0.43	0.31	9.46E-22	Naive_Memory_2	MAPRE2
TLN1	5.82E-26	-0.43676279	0.197	0.372	9.48E-22	Naive_Memory_2	TLN1
CCL3L1.1	6.09E-26	-1.367746066	0.018	0.13	9.92E-22	Naive_Memory_2	CCL3L1
ARF5	6.44E-26	-0.381961309	0.413	0.605	1.05E-21	Naive_Memory_2	ARF5
MYO1F.1	7.14E-26	-0.480164014	0.046	0.172	1.16E-21	Naive_Memory_2	MYO1F
DERL2	8.79E-26	0.529593533	0.382	0.264	1.43E-21	Naive_Memory_2	DERL2
MEF2D	8.84E-26	0.500397682	0.227	0.119	1.44E-21	Naive_Memory_2	MEF2D
RIN3.1	8.97E-26	-0.469700477	0.052	0.182	1.46E-21	Naive_Memory_2	RIN3
POLR1C	9.58E-26	0.498678493	0.249	0.139	1.56E-21	Naive_Memory_2	POLR1C
FBXW5	9.97E-26	-0.423412612	0.104	0.252	1.62E-21	Naive_Memory_2	FBXW5
BRAF	1.04E-25	0.465746218	0.22	0.115	1.69E-21	Naive_Memory_2	BRAF
DDOST	1.22E-25	-0.402307341	0.265	0.448	1.99E-21	Naive_Memory_2	DDOST
CYCS.1	1.25E-25	0.626777243	0.572	0.491	2.04E-21	Naive_Memory_2	CYCS
CDKN1B	1.32E-25	0.583445177	0.491	0.363	2.14E-21	Naive_Memory_2	CDKN1B
EEF1B2.1	1.32E-25	-0.364469299	0.809	0.913	2.16E-21	Naive_Memory_2	EEF1B2
P4HB	1.35E-25	-0.371192508	0.357	0.548	2.20E-21	Naive_Memory_2	P4HB
GPRIN3	1.39E-25	-0.446517289	0.125	0.28	2.27E-21	Naive_Memory_2	GPRIN3
ADAR	1.51E-25	-0.42527221	0.327	0.522	2.45E-21	Naive_Memory_2	ADAR
VAPA	1.54E-25	0.515070918	0.561	0.469	2.51E-21	Naive_Memory_2	VAPA
LYSMD3	1.55E-25	0.306976281	0.123	0.047	2.53E-21	Naive_Memory_2	LYSMD3
ABI3.1	1.56E-25	-0.456800689	0.057	0.187	2.55E-21	Naive_Memory_2	ABI3
SIT1.1	1.60E-25	-0.429345289	0.034	0.153	2.61E-21	Naive_Memory_2	SIT1
CD47	1.83E-25	-0.430808328	0.192	0.367	2.99E-21	Naive_Memory_2	CD47
ATP5MG	2.07E-25	-0.304832514	0.734	0.872	3.37E-21	Naive_Memory_2	ATP5MG
EPSTI1.1	2.10E-25	-0.507303283	0.081	0.218	3.42E-21	Naive_Memory_2	EPSTI1
SRSF4.1	2.35E-25	0.543135951	0.508	0.408	3.83E-21	Naive_Memory_2	SRSF4
SNHG7	2.38E-25	0.530255359	0.288	0.171	3.88E-21	Naive_Memory_2	SNHG7
CCDC167.1	2.43E-25	0.552497047	0.266	0.154	3.97E-21	Naive_Memory_2	CCDC167
ZFAND5	2.75E-25	0.559022208	0.389	0.269	4.48E-21	Naive_Memory_2	ZFAND5
CD84.1	2.77E-25	-0.411688847	0.025	0.139	4.51E-21	Naive_Memory_2	CD84
RCSD1.1	3.04E-25	-0.44462574	0.041	0.163	4.96E-21	Naive_Memory_2	RCSD1
CCNT1	3.31E-25	0.513937493	0.218	0.115	5.39E-21	Naive_Memory_2	CCNT1
CPNE3	3.39E-25	-0.410529355	0.11	0.261	5.52E-21	Naive_Memory_2	CPNE3
MT-ND3.1	3.62E-25	0.330915072	0.967	0.975	5.89E-21	Naive_Memory_2	MT-ND3
ZNF207	3.77E-25	0.624215657	0.461	0.352	6.14E-21	Naive_Memory_2	ZNF207
TMEM140	3.87E-25	-0.400473818	0.028	0.142	6.30E-21	Naive_Memory_2	TMEM140
PHPT1.1	4.11E-25	-0.386433837	0.069	0.205	6.71E-21	Naive_Memory_2	PHPT1
MFNG	4.19E-25	-0.407938346	0.11	0.258	6.83E-21	Naive_Memory_2	MFNG
RANBP2	4.59E-25	0.583887319	0.357	0.239	7.48E-21	Naive_Memory_2	RANBP2
MYO1G.1	4.60E-25	-0.452715812	0.147	0.304	7.49E-21	Naive_Memory_2	MYO1G
CISD3	5.06E-25	-0.368139509	0.033	0.151	8.24E-21	Naive_Memory_2	CISD3
SYNE1	5.10E-25	-0.434413135	0.071	0.207	8.32E-21	Naive_Memory_2	SYNE1
PAF1	5.23E-25	0.588923236	0.362	0.247	8.52E-21	Naive_Memory_2	PAF1
OAS3.1	5.27E-25	-0.496063984	0.038	0.157	8.59E-21	Naive_Memory_2	OAS3
C4orf48	8.00E-25	-0.361115651	0.262	0.449	1.30E-20	Naive_Memory_2	C4orf48
PPM1D	8.47E-25	0.488911285	0.194	0.097	1.38E-20	Naive_Memory_2	PPM1D
HIGD2A	1.13E-24	-0.353744126	0.344	0.537	1.84E-20	Naive_Memory_2	HIGD2A
IER5	1.25E-24	0.504118995	0.179	0.086	2.04E-20	Naive_Memory_2	IER5
TBC1D10C.1	1.42E-24	-0.412403301	0.094	0.236	2.32E-20	Naive_Memory_2	TBC1D10C
TGFBR2	1.44E-24	-0.430828111	0.134	0.288	2.35E-20	Naive_Memory_2	TGFBR2
ARL4A	1.67E-24	0.445743523	0.193	0.097	2.72E-20	Naive_Memory_2	ARL4A
OSTF1	1.74E-24	-0.403939878	0.181	0.35	2.83E-20	Naive_Memory_2	OSTF1
RNF138	1.76E-24	0.52725506	0.26	0.151	2.87E-20	Naive_Memory_2	RNF138
YME1L1	1.77E-24	0.660893715	0.429	0.321	2.88E-20	Naive_Memory_2	YME1L1
NR1D2	1.93E-24	0.31259102	0.104	0.037	3.14E-20	Naive_Memory_2	NR1D2
MRPL47	1.94E-24	0.557050672	0.377	0.268	3.16E-20	Naive_Memory_2	MRPL47
MT2A	1.96E-24	-0.534448073	0.183	0.349	3.20E-20	Naive_Memory_2	MT2A
KRAS	2.11E-24	0.504407965	0.622	0.549	3.44E-20	Naive_Memory_2	KRAS
ZNF324	2.14E-24	0.388058317	0.15	0.066	3.49E-20	Naive_Memory_2	ZNF324
TMSB10.1	2.20E-24	-0.271245989	0.87	0.955	3.58E-20	Naive_Memory_2	TMSB10
ATP8B4.1	2.22E-24	-0.443983937	0.009	0.107	3.62E-20	Naive_Memory_2	ATP8B4
PARP14.1	2.29E-24	-0.434632425	0.088	0.228	3.73E-20	Naive_Memory_2	PARP14
CAPN1	2.30E-24	-0.378121247	0.091	0.233	3.75E-20	Naive_Memory_2	CAPN1
RNASET2	2.31E-24	-0.404376727	0.069	0.201	3.77E-20	Naive_Memory_2	RNASET2
FLOT2	2.32E-24	-0.410859211	0.07	0.204	3.79E-20	Naive_Memory_2	FLOT2
EIF1AX	2.88E-24	0.503026686	0.524	0.423	4.69E-20	Naive_Memory_2	EIF1AX
NT5C	3.39E-24	-0.358662307	0.12	0.275	5.52E-20	Naive_Memory_2	NT5C
CKLF.1	3.43E-24	-0.455035462	0.08	0.214	5.59E-20	Naive_Memory_2	CKLF
NUDT5.1	3.49E-24	-0.365403172	0.154	0.314	5.68E-20	Naive_Memory_2	NUDT5
FOSL2.1	3.65E-24	0.627042866	0.289	0.177	5.94E-20	Naive_Memory_2	FOSL2
PTPRCAP	4.04E-24	-0.418361963	0.04	0.158	6.59E-20	Naive_Memory_2	PTPRCAP
PSMB8.1	4.22E-24	-0.358209546	0.487	0.664	6.87E-20	Naive_Memory_2	PSMB8
CCDC93	4.89E-24	0.476543412	0.202	0.104	7.96E-20	Naive_Memory_2	CCDC93
EIF3A	5.29E-24	0.514628835	0.543	0.449	8.62E-20	Naive_Memory_2	EIF3A
MCRIP1	5.48E-24	-0.396413559	0.134	0.284	8.92E-20	Naive_Memory_2	MCRIP1
SDCBP	5.69E-24	0.630491339	0.495	0.393	9.28E-20	Naive_Memory_2	SDCBP
CRY1	6.45E-24	0.530858983	0.319	0.205	1.05E-19	Naive_Memory_2	CRY1
IFI44L.1	6.46E-24	-0.48769025	0.046	0.166	1.05E-19	Naive_Memory_2	IFI44L
TMEM230	6.99E-24	-0.418374584	0.149	0.3	1.14E-19	Naive_Memory_2	TMEM230
NLRC3	7.13E-24	-0.4326452	0.038	0.154	1.16E-19	Naive_Memory_2	NLRC3
C1orf52	7.86E-24	0.560733154	0.276	0.169	1.28E-19	Naive_Memory_2	C1orf52
LSM2	8.29E-24	-0.377166419	0.144	0.302	1.35E-19	Naive_Memory_2	LSM2
SF3A1	8.84E-24	0.572149836	0.446	0.339	1.44E-19	Naive_Memory_2	SF3A1
TSC22D2	9.15E-24	0.449275456	0.149	0.066	1.49E-19	Naive_Memory_2	TSC22D2
HNRNPU	9.66E-24	0.509240427	0.649	0.579	1.57E-19	Naive_Memory_2	HNRNPU
PITHD1	9.72E-24	0.561232526	0.405	0.297	1.58E-19	Naive_Memory_2	PITHD1
MAD2L1BP	1.01E-23	0.448789077	0.196	0.1	1.65E-19	Naive_Memory_2	MAD2L1BP
SDE2	1.03E-23	0.387223438	0.15	0.066	1.68E-19	Naive_Memory_2	SDE2
IRF3	1.08E-23	-0.383409967	0.135	0.288	1.75E-19	Naive_Memory_2	IRF3
IRF2BP2	1.09E-23	0.592617143	0.317	0.202	1.78E-19	Naive_Memory_2	IRF2BP2
IRF1.1	1.38E-23	0.688572388	0.544	0.451	2.24E-19	Naive_Memory_2	IRF1
DHRS7	1.44E-23	-0.371767393	0.269	0.448	2.35E-19	Naive_Memory_2	DHRS7
ECHS1	1.57E-23	-0.396709595	0.092	0.23	2.56E-19	Naive_Memory_2	ECHS1
LRRN3.1	1.77E-23	-0.597268839	0.022	0.127	2.89E-19	Naive_Memory_2	LRRN3
HSD17B11	1.97E-23	-0.379214822	0.081	0.216	3.21E-19	Naive_Memory_2	HSD17B11
ZAP70.1	2.19E-23	-0.384043696	0.126	0.273	3.57E-19	Naive_Memory_2	ZAP70
ATP6V0E2	2.20E-23	-0.358026509	0.027	0.135	3.59E-19	Naive_Memory_2	ATP6V0E2
RGS1	2.20E-23	1.343380644	0.317	0.207	3.59E-19	Naive_Memory_2	RGS1
TRPT1	2.28E-23	-0.371413744	0.052	0.174	3.72E-19	Naive_Memory_2	TRPT1
COPS6	2.36E-23	-0.378485363	0.174	0.338	3.85E-19	Naive_Memory_2	COPS6
CTSD.1	2.44E-23	-0.382940364	0.01	0.106	3.98E-19	Naive_Memory_2	CTSD
PMEPA1	2.62E-23	0.582237094	0.286	0.177	4.28E-19	Naive_Memory_2	PMEPA1
CCND3	2.89E-23	-0.367557191	0.104	0.246	4.71E-19	Naive_Memory_2	CCND3
SPG21	2.91E-23	-0.373153876	0.12	0.267	4.74E-19	Naive_Memory_2	SPG21
PPA1	2.93E-23	-0.38404319	0.192	0.356	4.78E-19	Naive_Memory_2	PPA1
PDIA4	2.94E-23	-0.360184528	0.056	0.181	4.79E-19	Naive_Memory_2	PDIA4
KLHL28	3.09E-23	0.504693179	0.242	0.139	5.04E-19	Naive_Memory_2	KLHL28
YY1	3.22E-23	0.526583637	0.47	0.359	5.25E-19	Naive_Memory_2	YY1
SP110	3.43E-23	-0.416545092	0.162	0.318	5.59E-19	Naive_Memory_2	SP110
RHOB.1	3.60E-23	0.714780719	0.333	0.219	5.87E-19	Naive_Memory_2	RHOB
IFNG.1	3.75E-23	-1.936675306	0.124	0.261	6.10E-19	Naive_Memory_2	IFNG
DPH3	3.78E-23	0.512537873	0.332	0.221	6.16E-19	Naive_Memory_2	DPH3
SNRPD2	3.84E-23	-0.280098685	0.69	0.84	6.25E-19	Naive_Memory_2	SNRPD2
YBX1	3.92E-23	0.340799046	0.861	0.858	6.39E-19	Naive_Memory_2	YBX1
SIAH1	3.92E-23	0.332361565	0.129	0.053	6.39E-19	Naive_Memory_2	SIAH1
TMEM147	4.19E-23	-0.361883817	0.178	0.344	6.83E-19	Naive_Memory_2	TMEM147
BCAP31	4.46E-23	-0.3712432	0.307	0.488	7.27E-19	Naive_Memory_2	BCAP31
ITGAE.1	4.71E-23	-0.521576652	0.221	0.38	7.67E-19	Naive_Memory_2	ITGAE
TOX.1	4.79E-23	-0.434160759	0.031	0.14	7.81E-19	Naive_Memory_2	TOX
RDH10.1	5.40E-23	-0.568580304	0.02	0.121	8.79E-19	Naive_Memory_2	RDH10
ATG101.1	5.59E-23	0.528879995	0.341	0.23	9.10E-19	Naive_Memory_2	ATG101
JMY	5.60E-23	0.390599443	0.154	0.07	9.12E-19	Naive_Memory_2	JMY
PPP1R15B	6.66E-23	0.556082694	0.219	0.121	1.09E-18	Naive_Memory_2	PPP1R15B
AKR1B1	7.38E-23	-0.390908779	0.136	0.286	1.20E-18	Naive_Memory_2	AKR1B1
EIF1AD	7.90E-23	0.452415251	0.191	0.098	1.29E-18	Naive_Memory_2	EIF1AD
SUMF2	8.07E-23	-0.36726093	0.064	0.19	1.31E-18	Naive_Memory_2	SUMF2
RSAD2.1	8.16E-23	-0.421270788	0.03	0.137	1.33E-18	Naive_Memory_2	RSAD2
MT-ATP6	8.49E-23	0.277692628	0.986	0.993	1.38E-18	Naive_Memory_2	MT-ATP6
IDI1	9.52E-23	0.635909869	0.349	0.237	1.55E-18	Naive_Memory_2	IDI1
AIP.1	1.12E-22	-0.380596064	0.225	0.391	1.82E-18	Naive_Memory_2	AIP
GTPBP1	1.12E-22	0.486659975	0.172	0.085	1.83E-18	Naive_Memory_2	GTPBP1
KIF5B.1	1.26E-22	0.52569711	0.494	0.398	2.05E-18	Naive_Memory_2	KIF5B
PPP1R16B	1.47E-22	-0.392387869	0.181	0.339	2.40E-18	Naive_Memory_2	PPP1R16B
APBB1IP.1	1.48E-22	-0.362927775	0.354	0.537	2.41E-18	Naive_Memory_2	APBB1IP
HCG18	1.49E-22	0.54140333	0.233	0.132	2.43E-18	Naive_Memory_2	HCG18
GIMAP2	1.53E-22	-0.412711794	0.046	0.159	2.49E-18	Naive_Memory_2	GIMAP2
TWF2	1.54E-22	-0.381615619	0.208	0.373	2.51E-18	Naive_Memory_2	TWF2
YAF2	1.76E-22	0.444956358	0.214	0.115	2.86E-18	Naive_Memory_2	YAF2
ATP5F1A	1.90E-22	-0.363019308	0.319	0.495	3.09E-18	Naive_Memory_2	ATP5F1A
OFD1	1.96E-22	0.542422761	0.397	0.288	3.19E-18	Naive_Memory_2	OFD1
BSG	2.01E-22	-0.342195704	0.401	0.586	3.27E-18	Naive_Memory_2	BSG
DUSP2	2.07E-22	1.054323666	0.614	0.548	3.37E-18	Naive_Memory_2	DUSP2
SLC4A7.1	2.34E-22	-0.439138839	0.097	0.232	3.81E-18	Naive_Memory_2	SLC4A7
FAAP20	2.47E-22	-0.378741282	0.099	0.235	4.03E-18	Naive_Memory_2	FAAP20
CBLL1	2.96E-22	0.458658652	0.272	0.164	4.82E-18	Naive_Memory_2	CBLL1
SUSD3.1	2.97E-22	-0.426351196	0.04	0.15	4.83E-18	Naive_Memory_2	SUSD3
MLLT3.1	3.54E-22	-0.44436168	0.102	0.238	5.78E-18	Naive_Memory_2	MLLT3
ANKLE2	3.63E-22	0.539737507	0.358	0.245	5.92E-18	Naive_Memory_2	ANKLE2
RASAL3.1	3.97E-22	-0.379225554	0.179	0.335	6.47E-18	Naive_Memory_2	RASAL3
ANXA5.1	4.73E-22	-0.378519248	0.282	0.456	7.71E-18	Naive_Memory_2	ANXA5
MRPL49	4.96E-22	0.434415526	0.285	0.175	8.09E-18	Naive_Memory_2	MRPL49
PNKD	5.24E-22	-0.381667948	0.056	0.172	8.54E-18	Naive_Memory_2	PNKD
EIF3F	6.12E-22	-0.32832444	0.559	0.73	9.97E-18	Naive_Memory_2	EIF3F
SUPT5H	6.62E-22	0.523261246	0.369	0.263	1.08E-17	Naive_Memory_2	SUPT5H
MTHFD2	7.44E-22	-0.474552328	0.185	0.335	1.21E-17	Naive_Memory_2	MTHFD2
LSM6	7.61E-22	-0.355393421	0.16	0.311	1.24E-17	Naive_Memory_2	LSM6
MRPL34	8.39E-22	-0.33697766	0.146	0.297	1.37E-17	Naive_Memory_2	MRPL34
HNRNPH1	8.59E-22	0.574884696	0.416	0.309	1.40E-17	Naive_Memory_2	HNRNPH1
TSPYL1	9.04E-22	0.48967748	0.274	0.167	1.47E-17	Naive_Memory_2	TSPYL1
DNAJC2	9.71E-22	0.525370503	0.354	0.246	1.58E-17	Naive_Memory_2	DNAJC2
MX2	9.78E-22	-0.566156881	0.116	0.249	1.59E-17	Naive_Memory_2	MX2
MAFF	1.02E-21	0.499198822	0.134	0.06	1.66E-17	Naive_Memory_2	MAFF
THEMIS.1	1.06E-21	-0.376557453	0.144	0.295	1.73E-17	Naive_Memory_2	THEMIS
BCL10	1.12E-21	0.46103231	0.211	0.116	1.83E-17	Naive_Memory_2	BCL10
USP12	1.13E-21	0.422138472	0.183	0.094	1.84E-17	Naive_Memory_2	USP12
CD226	1.13E-21	-0.395710764	0.046	0.158	1.84E-17	Naive_Memory_2	CD226
TAPBP.1	1.14E-21	-0.337324373	0.318	0.493	1.85E-17	Naive_Memory_2	TAPBP
MT-ND4L.1	1.15E-21	0.29313595	0.988	0.992	1.87E-17	Naive_Memory_2	MT-ND4L
DNAJB9	1.18E-21	0.487895149	0.264	0.16	1.93E-17	Naive_Memory_2	DNAJB9
CFLAR.1	1.23E-21	-0.376925301	0.39	0.57	2.01E-17	Naive_Memory_2	CFLAR
RPGR	1.51E-21	0.286450775	0.103	0.039	2.46E-17	Naive_Memory_2	RPGR
HLA-DQA1.1	1.69E-21	-0.391453318	0.051	0.165	2.75E-17	Naive_Memory_2	HLA-DQA1
FURIN	1.82E-21	-0.514501191	0.07	0.187	2.96E-17	Naive_Memory_2	FURIN
POLR3GL	1.85E-21	-0.382415065	0.076	0.198	3.02E-17	Naive_Memory_2	POLR3GL
CD70.1	1.87E-21	-0.463498104	0.025	0.124	3.05E-17	Naive_Memory_2	CD70
SASH3	2.00E-21	-0.387756725	0.065	0.184	3.25E-17	Naive_Memory_2	SASH3
TRANK1	2.08E-21	-0.40784718	0.063	0.181	3.39E-17	Naive_Memory_2	TRANK1
ARID4A	2.22E-21	0.512183265	0.316	0.204	3.61E-17	Naive_Memory_2	ARID4A
PPP1CB.1	2.51E-21	0.51278832	0.399	0.287	4.09E-17	Naive_Memory_2	PPP1CB
ARHGDIB.1	2.61E-21	-0.315118645	0.755	0.866	4.25E-17	Naive_Memory_2	ARHGDIB
GLRX.1	2.88E-21	-0.409316177	0.058	0.171	4.69E-17	Naive_Memory_2	GLRX
AP1S1	2.93E-21	-0.313979801	0.019	0.115	4.77E-17	Naive_Memory_2	AP1S1
TECR	3.22E-21	-0.322415406	0.311	0.489	5.25E-17	Naive_Memory_2	TECR
IP6K2	3.28E-21	0.492477971	0.275	0.17	5.34E-17	Naive_Memory_2	IP6K2
SP140.1	3.83E-21	-0.360331293	0.099	0.23	6.24E-17	Naive_Memory_2	SP140
RPIA	3.83E-21	-0.334911071	0.076	0.2	6.24E-17	Naive_Memory_2	RPIA
KCNAB2	4.09E-21	-0.408210067	0.077	0.198	6.66E-17	Naive_Memory_2	KCNAB2
SLU7	4.54E-21	0.483163025	0.375	0.268	7.40E-17	Naive_Memory_2	SLU7
DTX3L	4.59E-21	-0.332662976	0.085	0.212	7.48E-17	Naive_Memory_2	DTX3L
THYN1	4.63E-21	-0.343763941	0.119	0.259	7.54E-17	Naive_Memory_2	THYN1
CAMK4.1	4.69E-21	-0.454240616	0.216	0.364	7.64E-17	Naive_Memory_2	CAMK4
GIMAP7	5.09E-21	-0.398337612	0.347	0.517	8.30E-17	Naive_Memory_2	GIMAP7
CYTH4	5.14E-21	-0.349275928	0.033	0.135	8.37E-17	Naive_Memory_2	CYTH4
LYPLA1	5.23E-21	-0.349003354	0.069	0.189	8.51E-17	Naive_Memory_2	LYPLA1
PFKL	5.30E-21	-0.353401699	0.061	0.178	8.63E-17	Naive_Memory_2	PFKL
PISD	5.31E-21	0.431014682	0.212	0.118	8.65E-17	Naive_Memory_2	PISD
SLFN12L	5.39E-21	-0.38006439	0.061	0.176	8.78E-17	Naive_Memory_2	SLFN12L
TMA7	5.42E-21	-0.253082913	0.717	0.871	8.83E-17	Naive_Memory_2	TMA7
CSNK1A1	5.52E-21	0.497327717	0.53	0.448	9.00E-17	Naive_Memory_2	CSNK1A1
JTB	5.69E-21	-0.323953711	0.475	0.655	9.27E-17	Naive_Memory_2	JTB
GCHFR	6.17E-21	-0.416506487	0.062	0.177	1.01E-16	Naive_Memory_2	GCHFR
VAPB	6.37E-21	0.402994936	0.196	0.105	1.04E-16	Naive_Memory_2	VAPB
KRTCAP2	6.69E-21	-0.298566879	0.466	0.656	1.09E-16	Naive_Memory_2	KRTCAP2
CAMK1D.1	6.97E-21	0.382899144	0.192	0.099	1.14E-16	Naive_Memory_2	CAMK1D
CALHM2	7.18E-21	-0.341751307	0.037	0.14	1.17E-16	Naive_Memory_2	CALHM2
PPT1	7.75E-21	-0.353383556	0.051	0.162	1.26E-16	Naive_Memory_2	PPT1
SERTAD3	7.84E-21	0.440460143	0.183	0.096	1.28E-16	Naive_Memory_2	SERTAD3
ATP5MPL	7.90E-21	-0.337464051	0.354	0.532	1.29E-16	Naive_Memory_2	ATP5MPL
YIPF5	8.12E-21	0.575944495	0.403	0.301	1.32E-16	Naive_Memory_2	YIPF5
ANAPC5	8.20E-21	-0.335373359	0.143	0.289	1.34E-16	Naive_Memory_2	ANAPC5
COX7A2L	8.48E-21	-0.337259603	0.246	0.413	1.38E-16	Naive_Memory_2	COX7A2L
MAGOH.1	8.72E-21	0.459537289	0.576	0.519	1.42E-16	Naive_Memory_2	MAGOH
SEM1.1	9.30E-21	-0.322246637	0.339	0.519	1.52E-16	Naive_Memory_2	SEM1
PIH1D1	9.38E-21	0.483335194	0.341	0.235	1.53E-16	Naive_Memory_2	PIH1D1
USP18.1	9.57E-21	-0.360461719	0.021	0.115	1.56E-16	Naive_Memory_2	USP18
GATA3	1.25E-20	0.603839195	0.317	0.21	2.04E-16	Naive_Memory_2	GATA3
CAPN2.1	1.37E-20	-0.333664671	0.316	0.492	2.23E-16	Naive_Memory_2	CAPN2
MZT2A	1.41E-20	-0.360712959	0.088	0.212	2.30E-16	Naive_Memory_2	MZT2A
RAN.1	1.67E-20	0.287795284	0.833	0.799	2.72E-16	Naive_Memory_2	RAN
YWHAE.1	1.70E-20	0.519137429	0.431	0.34	2.77E-16	Naive_Memory_2	YWHAE
NASP	1.79E-20	0.605954984	0.442	0.353	2.91E-16	Naive_Memory_2	NASP
JAKMIP1.1	1.92E-20	-0.357289194	0.043	0.149	3.13E-16	Naive_Memory_2	JAKMIP1
KLRD1	1.95E-20	-0.615452873	0.264	0.403	3.17E-16	Naive_Memory_2	KLRD1
PYHIN1.1	2.01E-20	-0.341511565	0.071	0.188	3.28E-16	Naive_Memory_2	PYHIN1
PGAM1.1	2.08E-20	-0.460038759	0.56	0.709	3.38E-16	Naive_Memory_2	PGAM1
TRADD	2.09E-20	-0.364383413	0.115	0.249	3.41E-16	Naive_Memory_2	TRADD
ALKBH1	2.48E-20	0.276498733	0.104	0.041	4.04E-16	Naive_Memory_2	ALKBH1
TLE4	2.51E-20	0.390352701	0.156	0.076	4.09E-16	Naive_Memory_2	TLE4
DDX39A	2.57E-20	0.532721683	0.471	0.373	4.19E-16	Naive_Memory_2	DDX39A
PRKDC	2.58E-20	-0.358955859	0.088	0.213	4.21E-16	Naive_Memory_2	PRKDC
SCP2	2.60E-20	-0.341998381	0.124	0.26	4.23E-16	Naive_Memory_2	SCP2
CSTB	2.86E-20	-0.315563006	0.424	0.602	4.66E-16	Naive_Memory_2	CSTB
CRNKL1	2.87E-20	0.467790987	0.217	0.125	4.67E-16	Naive_Memory_2	CRNKL1
TRAF4	3.02E-20	0.583059122	0.226	0.133	4.93E-16	Naive_Memory_2	TRAF4
MEA1	3.20E-20	-0.32537626	0.244	0.406	5.22E-16	Naive_Memory_2	MEA1
RPS29.1	3.29E-20	-0.254226836	0.791	0.92	5.36E-16	Naive_Memory_2	RPS29
C19orf24	3.43E-20	-0.363233987	0.148	0.286	5.58E-16	Naive_Memory_2	C19orf24
TP53BP2	3.49E-20	0.368680617	0.162	0.081	5.68E-16	Naive_Memory_2	TP53BP2
TCERG1	3.61E-20	0.46965716	0.329	0.222	5.88E-16	Naive_Memory_2	TCERG1
STK25	3.66E-20	-0.341133913	0.079	0.2	5.96E-16	Naive_Memory_2	STK25
KDM3A	4.04E-20	0.406085301	0.17	0.086	6.58E-16	Naive_Memory_2	KDM3A
HMGA1.1	4.05E-20	0.555289308	0.427	0.323	6.60E-16	Naive_Memory_2	HMGA1
ZBTB38	4.17E-20	-0.403266964	0.083	0.202	6.79E-16	Naive_Memory_2	ZBTB38
GOSR1	4.57E-20	0.451568281	0.239	0.143	7.44E-16	Naive_Memory_2	GOSR1
CCT2.1	4.89E-20	0.478428932	0.578	0.499	7.97E-16	Naive_Memory_2	CCT2
SLC25A39	5.32E-20	-0.306752988	0.112	0.245	8.67E-16	Naive_Memory_2	SLC25A39
COX7C	5.75E-20	-0.266862086	0.718	0.864	9.36E-16	Naive_Memory_2	COX7C
ARID5A.1	5.95E-20	0.487937011	0.564	0.481	9.70E-16	Naive_Memory_2	ARID5A
EOMES.1	5.96E-20	-0.470992286	0.076	0.192	9.71E-16	Naive_Memory_2	EOMES
NFE2L2	5.97E-20	0.576910178	0.336	0.238	9.73E-16	Naive_Memory_2	NFE2L2
CCR5	6.39E-20	-0.374130246	0.025	0.118	1.04E-15	Naive_Memory_2	CCR5
INPP5D	6.74E-20	-0.385254365	0.068	0.182	1.10E-15	Naive_Memory_2	INPP5D
SLC1A4.1	6.85E-20	-0.527499945	0.03	0.125	1.12E-15	Naive_Memory_2	SLC1A4
TSPAN2	7.00E-20	0.392423328	0.161	0.08	1.14E-15	Naive_Memory_2	TSPAN2
ZBTB32.1	7.36E-20	-0.461641179	0.03	0.126	1.20E-15	Naive_Memory_2	ZBTB32
ZNF326	8.34E-20	0.488283385	0.238	0.141	1.36E-15	Naive_Memory_2	ZNF326
APOL2	8.36E-20	-0.328148015	0.023	0.115	1.36E-15	Naive_Memory_2	APOL2
LBH.1	8.83E-20	-0.388703648	0.177	0.319	1.44E-15	Naive_Memory_2	LBH
UPP1.1	9.27E-20	0.567840286	0.441	0.334	1.51E-15	Naive_Memory_2	UPP1
GPR25.1	9.35E-20	-0.458060683	0.023	0.114	1.52E-15	Naive_Memory_2	GPR25
TMF1	9.45E-20	0.478299092	0.369	0.262	1.54E-15	Naive_Memory_2	TMF1
ATIC	9.68E-20	-0.310879035	0.061	0.172	1.58E-15	Naive_Memory_2	ATIC
SH3BP1.1	9.91E-20	-0.328775419	0.022	0.113	1.62E-15	Naive_Memory_2	SH3BP1
MRPL28	1.06E-19	-0.338459273	0.16	0.303	1.72E-15	Naive_Memory_2	MRPL28
RCE1	1.06E-19	0.443185658	0.264	0.166	1.73E-15	Naive_Memory_2	RCE1
ZC3H12D	1.23E-19	0.479737143	0.206	0.115	2.00E-15	Naive_Memory_2	ZC3H12D
CMPK2.1	1.25E-19	-0.367416739	0.019	0.108	2.03E-15	Naive_Memory_2	CMPK2
PXN	1.25E-19	0.3124283	0.115	0.049	2.03E-15	Naive_Memory_2	PXN
SELPLG.1	1.29E-19	-0.376514148	0.324	0.483	2.10E-15	Naive_Memory_2	SELPLG
MAP4K1	1.31E-19	-0.336984315	0.048	0.153	2.14E-15	Naive_Memory_2	MAP4K1
ARRB2	1.43E-19	-0.305485823	0.261	0.42	2.33E-15	Naive_Memory_2	ARRB2
TC2N	1.48E-19	-0.410492187	0.114	0.24	2.40E-15	Naive_Memory_2	TC2N
TNFRSF14	1.59E-19	-0.357098521	0.114	0.238	2.59E-15	Naive_Memory_2	TNFRSF14
VAMP8	1.61E-19	-0.313823215	0.368	0.535	2.62E-15	Naive_Memory_2	VAMP8
MYD88	1.65E-19	-0.338411758	0.098	0.222	2.68E-15	Naive_Memory_2	MYD88
ANP32A.1	1.66E-19	-0.31977526	0.25	0.409	2.70E-15	Naive_Memory_2	ANP32A
GPR171	1.70E-19	-0.453440168	0.174	0.314	2.77E-15	Naive_Memory_2	GPR171
PIK3CD	1.72E-19	-0.390719469	0.084	0.2	2.80E-15	Naive_Memory_2	PIK3CD
LAMTOR1	1.80E-19	-0.334529485	0.25	0.411	2.94E-15	Naive_Memory_2	LAMTOR1
FDPS	1.81E-19	-0.315616028	0.141	0.28	2.94E-15	Naive_Memory_2	FDPS
PRKCSH	1.83E-19	-0.343251905	0.13	0.265	2.98E-15	Naive_Memory_2	PRKCSH
TPST2	1.87E-19	-0.314598518	0.134	0.272	3.04E-15	Naive_Memory_2	TPST2
MRPS26	1.87E-19	-0.315259197	0.098	0.222	3.05E-15	Naive_Memory_2	MRPS26
MORF4L1	1.99E-19	0.395048582	0.693	0.644	3.25E-15	Naive_Memory_2	MORF4L1
GGNBP2	2.00E-19	0.508024188	0.425	0.333	3.26E-15	Naive_Memory_2	GGNBP2
COMT	2.11E-19	-0.352368116	0.111	0.241	3.43E-15	Naive_Memory_2	COMT
EIF2S1.1	2.20E-19	0.472633279	0.389	0.29	3.58E-15	Naive_Memory_2	EIF2S1
PEBP1.1	2.42E-19	-0.288713027	0.465	0.647	3.94E-15	Naive_Memory_2	PEBP1
B3GAT3	2.46E-19	-0.342802573	0.083	0.2	4.01E-15	Naive_Memory_2	B3GAT3
MSC	2.82E-19	-0.379488826	0.015	0.1	4.60E-15	Naive_Memory_2	MSC
ARRDC1	2.85E-19	-0.328108507	0.118	0.25	4.65E-15	Naive_Memory_2	ARRDC1
GNL3	2.91E-19	0.493777187	0.268	0.171	4.74E-15	Naive_Memory_2	GNL3
KANSL2	3.21E-19	0.441245639	0.212	0.121	5.22E-15	Naive_Memory_2	KANSL2
YY1AP1	3.22E-19	0.466024469	0.294	0.195	5.24E-15	Naive_Memory_2	YY1AP1
DENND2D	3.35E-19	-0.347640553	0.063	0.173	5.45E-15	Naive_Memory_2	DENND2D
REEP5.1	3.48E-19	-0.318229362	0.377	0.555	5.67E-15	Naive_Memory_2	REEP5
TRAPPC2B	3.52E-19	0.438616093	0.2	0.112	5.74E-15	Naive_Memory_2	TRAPPC2B
NDUFV1	3.59E-19	-0.33597831	0.162	0.304	5.86E-15	Naive_Memory_2	NDUFV1
MIER1	3.70E-19	0.459910763	0.392	0.292	6.03E-15	Naive_Memory_2	MIER1
ERAP2.1	3.73E-19	-0.378296646	0.049	0.151	6.08E-15	Naive_Memory_2	ERAP2
RNASEH2B	3.77E-19	-0.340571224	0.09	0.21	6.14E-15	Naive_Memory_2	RNASEH2B
PLEK.1	3.88E-19	-0.535615856	0.037	0.134	6.31E-15	Naive_Memory_2	PLEK
NPM1	4.18E-19	-0.303692519	0.822	0.913	6.81E-15	Naive_Memory_2	NPM1
NDUFA5	4.38E-19	0.435891934	0.419	0.319	7.14E-15	Naive_Memory_2	NDUFA5
MRFAP1	4.57E-19	0.507029412	0.474	0.386	7.45E-15	Naive_Memory_2	MRFAP1
IFI44.1	5.11E-19	-0.346622937	0.06	0.168	8.32E-15	Naive_Memory_2	IFI44
MFSD11	5.26E-19	0.460132996	0.22	0.128	8.56E-15	Naive_Memory_2	MFSD11
BRD4	5.31E-19	0.483098309	0.397	0.297	8.65E-15	Naive_Memory_2	BRD4
RBMX	5.73E-19	0.519375431	0.487	0.41	9.33E-15	Naive_Memory_2	RBMX
TMED3	6.11E-19	-0.286520462	0.025	0.116	9.96E-15	Naive_Memory_2	TMED3
NDUFB2	6.16E-19	-0.296252323	0.448	0.621	1.00E-14	Naive_Memory_2	NDUFB2
REXO2	6.93E-19	-0.312017167	0.192	0.34	1.13E-14	Naive_Memory_2	REXO2
ATP5PD	7.15E-19	-0.337234922	0.325	0.488	1.17E-14	Naive_Memory_2	ATP5PD
CSK	7.28E-19	-0.342105349	0.077	0.19	1.19E-14	Naive_Memory_2	CSK
HERC5.1	7.33E-19	-0.302501744	0.104	0.228	1.20E-14	Naive_Memory_2	HERC5
GGCT	8.65E-19	-0.289562514	0.039	0.137	1.41E-14	Naive_Memory_2	GGCT
YIF1B	8.79E-19	-0.310568164	0.057	0.164	1.43E-14	Naive_Memory_2	YIF1B
MIR155HG.1	9.11E-19	-0.836761725	0.139	0.256	1.49E-14	Naive_Memory_2	MIR155HG
FAM50A	9.15E-19	-0.339602923	0.159	0.299	1.49E-14	Naive_Memory_2	FAM50A
RRN3	9.27E-19	0.50999625	0.211	0.126	1.51E-14	Naive_Memory_2	RRN3
AKR7A2	9.29E-19	-0.299800129	0.033	0.126	1.51E-14	Naive_Memory_2	AKR7A2
BCL2L1.1	9.39E-19	-0.359298483	0.037	0.133	1.53E-14	Naive_Memory_2	BCL2L1
VCPKMT	9.50E-19	0.416191195	0.183	0.099	1.55E-14	Naive_Memory_2	VCPKMT
CTSS	9.61E-19	-0.330588055	0.064	0.173	1.57E-14	Naive_Memory_2	CTSS
VOPP1	1.01E-18	-0.352059617	0.084	0.197	1.65E-14	Naive_Memory_2	VOPP1
NMI.1	1.06E-18	-0.371168667	0.134	0.261	1.73E-14	Naive_Memory_2	NMI
MRPL50	1.08E-18	0.431078912	0.266	0.169	1.76E-14	Naive_Memory_2	MRPL50
IST1	1.11E-18	0.423271914	0.351	0.248	1.80E-14	Naive_Memory_2	IST1
IDH3G	1.11E-18	-0.308181163	0.09	0.211	1.81E-14	Naive_Memory_2	IDH3G
PHF11	1.16E-18	-0.340762769	0.266	0.426	1.90E-14	Naive_Memory_2	PHF11
APEH	1.22E-18	-0.307667455	0.067	0.176	1.98E-14	Naive_Memory_2	APEH
NDUFA4	1.33E-18	-0.270795685	0.517	0.702	2.16E-14	Naive_Memory_2	NDUFA4
ZDHHC24	1.36E-18	-0.298220378	0.034	0.127	2.22E-14	Naive_Memory_2	ZDHHC24
DCTPP1	1.39E-18	-0.306874222	0.093	0.214	2.27E-14	Naive_Memory_2	DCTPP1
CHCHD2	1.45E-18	0.295344231	0.874	0.889	2.36E-14	Naive_Memory_2	CHCHD2
CENPX	1.46E-18	-0.300469547	0.083	0.2	2.38E-14	Naive_Memory_2	CENPX
PDE3B	1.50E-18	-0.39778071	0.211	0.351	2.44E-14	Naive_Memory_2	PDE3B
QTRT2	1.61E-18	0.347167428	0.133	0.062	2.63E-14	Naive_Memory_2	QTRT2
MAT2B	1.67E-18	-0.308763172	0.336	0.5	2.72E-14	Naive_Memory_2	MAT2B
KLHL24	1.68E-18	0.412662652	0.231	0.137	2.74E-14	Naive_Memory_2	KLHL24
PAFAH1B3	1.70E-18	-0.310527829	0.042	0.14	2.78E-14	Naive_Memory_2	PAFAH1B3
ARF1	1.72E-18	0.340865488	0.777	0.75	2.80E-14	Naive_Memory_2	ARF1
WDR20	1.74E-18	0.384053765	0.2	0.113	2.83E-14	Naive_Memory_2	WDR20
ZNF644	1.75E-18	0.423289192	0.274	0.175	2.85E-14	Naive_Memory_2	ZNF644
LMNB1	1.79E-18	-0.310925751	0.038	0.135	2.92E-14	Naive_Memory_2	LMNB1
PHB	1.80E-18	-0.293420914	0.224	0.383	2.94E-14	Naive_Memory_2	PHB
NUDT1	1.84E-18	-0.312243264	0.044	0.142	3.00E-14	Naive_Memory_2	NUDT1
IFIT3.1	1.94E-18	-0.43364296	0.032	0.124	3.16E-14	Naive_Memory_2	IFIT3
CAPZB.1	1.99E-18	-0.31214751	0.434	0.602	3.24E-14	Naive_Memory_2	CAPZB
ZHX2	2.05E-18	0.401032445	0.154	0.077	3.34E-14	Naive_Memory_2	ZHX2
C12orf65	2.17E-18	0.507857878	0.344	0.249	3.54E-14	Naive_Memory_2	C12orf65
COQ10B	2.18E-18	0.503070779	0.337	0.24	3.55E-14	Naive_Memory_2	COQ10B
SRSF5	2.43E-18	0.450865664	0.707	0.717	3.96E-14	Naive_Memory_2	SRSF5
SELL.1	2.49E-18	-0.563327833	0.069	0.176	4.05E-14	Naive_Memory_2	SELL
HMG20B	2.73E-18	-0.314542672	0.09	0.207	4.44E-14	Naive_Memory_2	HMG20B
RASSF5	2.88E-18	-0.286521968	0.277	0.436	4.69E-14	Naive_Memory_2	RASSF5
MPRIP	2.98E-18	-0.334503226	0.034	0.125	4.85E-14	Naive_Memory_2	MPRIP
FAM3C.1	2.98E-18	-0.582110353	0.079	0.186	4.86E-14	Naive_Memory_2	FAM3C
EFHD2	3.45E-18	0.48696859	0.271	0.176	5.62E-14	Naive_Memory_2	EFHD2
TTC39C	3.50E-18	-0.320830202	0.229	0.376	5.70E-14	Naive_Memory_2	TTC39C
MIIP	3.55E-18	-0.307193703	0.057	0.16	5.78E-14	Naive_Memory_2	MIIP
CHCHD5	3.64E-18	-0.306536739	0.052	0.153	5.94E-14	Naive_Memory_2	CHCHD5
ARHGAP15	3.91E-18	-0.361440534	0.14	0.265	6.37E-14	Naive_Memory_2	ARHGAP15
EIF4G2	4.06E-18	0.400790879	0.657	0.613	6.61E-14	Naive_Memory_2	EIF4G2
THUMPD1	4.11E-18	0.461810942	0.31	0.212	6.70E-14	Naive_Memory_2	THUMPD1
GPR108	4.20E-18	-0.347857201	0.085	0.197	6.85E-14	Naive_Memory_2	GPR108
CCDC69	4.21E-18	-0.350031936	0.069	0.175	6.86E-14	Naive_Memory_2	CCDC69
TADA3	4.47E-18	-0.31550553	0.109	0.231	7.28E-14	Naive_Memory_2	TADA3
TGIF2	4.57E-18	0.344609642	0.165	0.086	7.45E-14	Naive_Memory_2	TGIF2
FIS1	4.95E-18	-0.333099355	0.261	0.412	8.06E-14	Naive_Memory_2	FIS1
MIF4GD	5.17E-18	-0.304635289	0.075	0.186	8.43E-14	Naive_Memory_2	MIF4GD
CHMP2A	5.25E-18	-0.334374027	0.199	0.338	8.55E-14	Naive_Memory_2	CHMP2A
MCM5	5.89E-18	-0.334612799	0.057	0.158	9.60E-14	Naive_Memory_2	MCM5
IGF2R	5.94E-18	-0.31171759	0.038	0.132	9.68E-14	Naive_Memory_2	IGF2R
SAMD9	6.00E-18	-0.404538755	0.157	0.286	9.78E-14	Naive_Memory_2	SAMD9
AES	6.25E-18	-0.312830381	0.297	0.461	1.02E-13	Naive_Memory_2	AES
HLA-F	6.50E-18	-0.258163388	0.464	0.647	1.06E-13	Naive_Memory_2	HLA-F
MPST	6.53E-18	-0.308778815	0.035	0.126	1.06E-13	Naive_Memory_2	MPST
ENO1	6.81E-18	-0.274509121	0.68	0.823	1.11E-13	Naive_Memory_2	ENO1
SAFB2	6.88E-18	0.514070648	0.37	0.278	1.12E-13	Naive_Memory_2	SAFB2
RNMT	7.17E-18	0.480847198	0.337	0.238	1.17E-13	Naive_Memory_2	RNMT
SUN2	7.46E-18	-0.403955706	0.148	0.273	1.22E-13	Naive_Memory_2	SUN2
BTN3A3	7.56E-18	-0.337685732	0.064	0.168	1.23E-13	Naive_Memory_2	BTN3A3
DEF6.1	8.09E-18	-0.353065936	0.153	0.281	1.32E-13	Naive_Memory_2	DEF6
DBI	8.28E-18	-0.273686901	0.433	0.599	1.35E-13	Naive_Memory_2	DBI
ADPRHL2	8.39E-18	0.4315077	0.256	0.165	1.37E-13	Naive_Memory_2	ADPRHL2
TUFM	8.54E-18	-0.25520095	0.44	0.612	1.39E-13	Naive_Memory_2	TUFM
SHKBP1	8.74E-18	-0.27408423	0.191	0.335	1.42E-13	Naive_Memory_2	SHKBP1
AMD1	8.84E-18	0.555042027	0.375	0.278	1.44E-13	Naive_Memory_2	AMD1
F2R.1	1.10E-17	-0.344319826	0.124	0.245	1.79E-13	Naive_Memory_2	F2R
C20orf27	1.11E-17	-0.280514784	0.024	0.108	1.80E-13	Naive_Memory_2	C20orf27
CALCOCO1	1.11E-17	-0.333895256	0.063	0.165	1.81E-13	Naive_Memory_2	CALCOCO1
POP5	1.12E-17	-0.276921943	0.035	0.126	1.83E-13	Naive_Memory_2	POP5
PSMA7.1	1.22E-17	0.306477152	0.822	0.837	1.98E-13	Naive_Memory_2	PSMA7
DNAJB2	1.27E-17	0.375247491	0.215	0.126	2.07E-13	Naive_Memory_2	DNAJB2
CNOT2	1.37E-17	0.474842951	0.379	0.288	2.24E-13	Naive_Memory_2	CNOT2
ZNF428	1.52E-17	-0.325499537	0.124	0.243	2.47E-13	Naive_Memory_2	ZNF428
NOP56	1.62E-17	0.527143161	0.334	0.239	2.63E-13	Naive_Memory_2	NOP56
PDCD6	1.65E-17	-0.312961945	0.313	0.471	2.69E-13	Naive_Memory_2	PDCD6
CEBPZ	1.65E-17	0.470790105	0.382	0.285	2.69E-13	Naive_Memory_2	CEBPZ
TMEM14C	1.67E-17	-0.297809583	0.056	0.156	2.73E-13	Naive_Memory_2	TMEM14C
TRAPPC6A	1.74E-17	-0.269489086	0.02	0.102	2.83E-13	Naive_Memory_2	TRAPPC6A
YPEL3	1.77E-17	-0.35822549	0.073	0.177	2.88E-13	Naive_Memory_2	YPEL3
LGALS8	1.84E-17	-0.322184663	0.157	0.29	3.00E-13	Naive_Memory_2	LGALS8
C16orf72	1.99E-17	0.371162702	0.182	0.1	3.23E-13	Naive_Memory_2	C16orf72
ADH5	1.99E-17	-0.283926634	0.111	0.232	3.24E-13	Naive_Memory_2	ADH5
ISG20L2	2.18E-17	0.445723076	0.267	0.174	3.54E-13	Naive_Memory_2	ISG20L2
TCIRG1	2.28E-17	-0.305501348	0.072	0.177	3.72E-13	Naive_Memory_2	TCIRG1
NAP1L4.1	2.29E-17	-0.372266915	0.296	0.437	3.73E-13	Naive_Memory_2	NAP1L4
CSPP1	2.31E-17	0.350042139	0.155	0.08	3.77E-13	Naive_Memory_2	CSPP1
PTGER4	2.37E-17	0.654924254	0.344	0.25	3.86E-13	Naive_Memory_2	PTGER4
PHACTR2	2.54E-17	-0.340254189	0.032	0.118	4.14E-13	Naive_Memory_2	PHACTR2
HELZ2	2.61E-17	-0.346894387	0.056	0.154	4.25E-13	Naive_Memory_2	HELZ2
IRF4.1	2.69E-17	-0.542162456	0.134	0.252	4.38E-13	Naive_Memory_2	IRF4
JOSD2	2.74E-17	-0.304760754	0.085	0.195	4.47E-13	Naive_Memory_2	JOSD2
SH3KBP1.1	2.74E-17	-0.292854989	0.223	0.367	4.47E-13	Naive_Memory_2	SH3KBP1
SRRT	2.84E-17	0.549259231	0.387	0.296	4.63E-13	Naive_Memory_2	SRRT
FAM207A	2.98E-17	-0.271510669	0.057	0.157	4.86E-13	Naive_Memory_2	FAM207A
MRPL11	3.05E-17	-0.310144756	0.077	0.182	4.97E-13	Naive_Memory_2	MRPL11
SLA2	3.05E-17	-0.268064564	0.229	0.379	4.98E-13	Naive_Memory_2	SLA2
RASGRP1	3.07E-17	-0.379540517	0.116	0.233	5.00E-13	Naive_Memory_2	RASGRP1
RHOH	3.57E-17	0.632174234	0.552	0.492	5.81E-13	Naive_Memory_2	RHOH
H2AFZ.1	4.29E-17	0.481514772	0.675	0.646	7.00E-13	Naive_Memory_2	H2AFZ
NUDT22	4.34E-17	-0.315042837	0.097	0.21	7.07E-13	Naive_Memory_2	NUDT22
TRMT10C	4.61E-17	0.458188675	0.324	0.23	7.50E-13	Naive_Memory_2	TRMT10C
XBP1	5.05E-17	0.43207196	0.484	0.387	8.24E-13	Naive_Memory_2	XBP1
ERCC1	5.46E-17	0.433426747	0.225	0.14	8.90E-13	Naive_Memory_2	ERCC1
CCAR1.1	5.73E-17	0.451093824	0.367	0.269	9.34E-13	Naive_Memory_2	CCAR1
IFIT1.1	5.94E-17	-0.434238005	0.038	0.126	9.68E-13	Naive_Memory_2	IFIT1
AP3S1	6.07E-17	-0.30223948	0.19	0.326	9.89E-13	Naive_Memory_2	AP3S1
GPATCH2	6.13E-17	0.307117238	0.117	0.054	9.99E-13	Naive_Memory_2	GPATCH2
PLD3	6.51E-17	-0.279786796	0.061	0.163	1.06E-12	Naive_Memory_2	PLD3
PPP1R18.1	6.72E-17	-0.275124523	0.247	0.397	1.09E-12	Naive_Memory_2	PPP1R18
SMIM29	7.04E-17	-0.325061853	0.109	0.224	1.15E-12	Naive_Memory_2	SMIM29
RLF	7.14E-17	0.469304268	0.217	0.132	1.16E-12	Naive_Memory_2	RLF
TMEM256	7.26E-17	-0.306009328	0.076	0.182	1.18E-12	Naive_Memory_2	TMEM256
TPP1	7.51E-17	-0.323961826	0.084	0.192	1.22E-12	Naive_Memory_2	TPP1
SEC62	7.63E-17	0.426422446	0.573	0.521	1.24E-12	Naive_Memory_2	SEC62
GRAP2.1	7.73E-17	-0.348369992	0.126	0.244	1.26E-12	Naive_Memory_2	GRAP2
ISOC2	8.18E-17	-0.255767566	0.026	0.108	1.33E-12	Naive_Memory_2	ISOC2
KLF3	8.24E-17	0.438265852	0.188	0.107	1.34E-12	Naive_Memory_2	KLF3
MFF	8.53E-17	-0.289745645	0.148	0.275	1.39E-12	Naive_Memory_2	MFF
HAUS2	8.54E-17	0.33424187	0.174	0.095	1.39E-12	Naive_Memory_2	HAUS2
TBCB	8.96E-17	-0.278576831	0.279	0.434	1.46E-12	Naive_Memory_2	TBCB
ACSL5	9.04E-17	-0.301422274	0.057	0.152	1.47E-12	Naive_Memory_2	ACSL5
MGAT1	9.32E-17	-0.254712266	0.235	0.383	1.52E-12	Naive_Memory_2	MGAT1
FCMR	9.53E-17	-0.337206838	0.061	0.16	1.55E-12	Naive_Memory_2	FCMR
NR1H2	1.01E-16	0.505490705	0.446	0.368	1.65E-12	Naive_Memory_2	NR1H2
MRPS16	1.03E-16	-0.294399071	0.102	0.216	1.68E-12	Naive_Memory_2	MRPS16
FKBP1A	1.09E-16	-0.288750391	0.339	0.501	1.78E-12	Naive_Memory_2	FKBP1A
CYB561D2	1.11E-16	-0.292852033	0.051	0.145	1.80E-12	Naive_Memory_2	CYB561D2
RLIM	1.11E-16	0.36970324	0.159	0.086	1.80E-12	Naive_Memory_2	RLIM
SPCS1	1.14E-16	-0.262980416	0.48	0.654	1.86E-12	Naive_Memory_2	SPCS1
GCC2	1.15E-16	0.485213913	0.47	0.379	1.88E-12	Naive_Memory_2	GCC2
TSEN15	1.19E-16	-0.291011542	0.065	0.166	1.94E-12	Naive_Memory_2	TSEN15
NONO	1.25E-16	0.495834853	0.57	0.521	2.04E-12	Naive_Memory_2	NONO
PARP4	1.31E-16	-0.307260465	0.059	0.155	2.13E-12	Naive_Memory_2	PARP4
HNRNPA2B1.1	1.33E-16	0.290559196	0.89	0.903	2.16E-12	Naive_Memory_2	HNRNPA2B1
SSNA1	1.37E-16	-0.27695585	0.286	0.439	2.23E-12	Naive_Memory_2	SSNA1
ZMYM5	1.40E-16	0.395864947	0.269	0.175	2.28E-12	Naive_Memory_2	ZMYM5
MYH9	1.44E-16	-0.263268703	0.521	0.689	2.34E-12	Naive_Memory_2	MYH9
G6PD	1.46E-16	-0.297976681	0.086	0.194	2.38E-12	Naive_Memory_2	G6PD
JUN	1.54E-16	0.864580077	0.714	0.697	2.51E-12	Naive_Memory_2	JUN
RGS2.1	1.58E-16	0.832195075	0.249	0.163	2.57E-12	Naive_Memory_2	RGS2
ALKBH7	1.60E-16	-0.296018955	0.18	0.314	2.60E-12	Naive_Memory_2	ALKBH7
TMEM106C	1.66E-16	-0.313094667	0.052	0.144	2.70E-12	Naive_Memory_2	TMEM106C
ACTR1B	1.67E-16	-0.284523844	0.089	0.197	2.72E-12	Naive_Memory_2	ACTR1B
DUSP28	1.72E-16	0.251647135	0.108	0.048	2.80E-12	Naive_Memory_2	DUSP28
KHDC4	1.81E-16	0.372977003	0.18	0.101	2.96E-12	Naive_Memory_2	KHDC4
MTG1	1.85E-16	-0.297566739	0.081	0.185	3.02E-12	Naive_Memory_2	MTG1
C11orf58	2.00E-16	0.393263955	0.667	0.641	3.26E-12	Naive_Memory_2	C11orf58
ZFP36L2.1	2.01E-16	0.643974582	0.725	0.696	3.27E-12	Naive_Memory_2	ZFP36L2
ARIH1	2.03E-16	0.447597192	0.216	0.131	3.30E-12	Naive_Memory_2	ARIH1
WARS	2.13E-16	-0.326203084	0.093	0.203	3.47E-12	Naive_Memory_2	WARS
SEC24A	2.21E-16	0.344871493	0.134	0.067	3.60E-12	Naive_Memory_2	SEC24A
BTN3A1	2.22E-16	-0.341842068	0.062	0.159	3.62E-12	Naive_Memory_2	BTN3A1
RBM7	2.24E-16	0.311270363	0.13	0.063	3.65E-12	Naive_Memory_2	RBM7
ARPC5	2.28E-16	-0.273022314	0.371	0.537	3.71E-12	Naive_Memory_2	ARPC5
GRHPR	2.31E-16	-0.28009846	0.09	0.199	3.76E-12	Naive_Memory_2	GRHPR
GZMK.1	2.34E-16	-0.621496788	0.227	0.348	3.81E-12	Naive_Memory_2	GZMK
HSH2D.1	2.40E-16	-0.324799558	0.038	0.125	3.92E-12	Naive_Memory_2	HSH2D
LNPEP	2.57E-16	-0.321582125	0.122	0.241	4.18E-12	Naive_Memory_2	LNPEP
PRDX6	2.58E-16	-0.299230029	0.398	0.554	4.21E-12	Naive_Memory_2	PRDX6
ARCN1	3.15E-16	0.422196175	0.286	0.193	5.13E-12	Naive_Memory_2	ARCN1
RABGEF1	3.40E-16	0.278724994	0.116	0.054	5.54E-12	Naive_Memory_2	RABGEF1
STOM	3.42E-16	-0.328216414	0.214	0.351	5.57E-12	Naive_Memory_2	STOM
ZDHHC12	3.44E-16	-0.280890705	0.085	0.191	5.60E-12	Naive_Memory_2	ZDHHC12
ATF6B	3.56E-16	-0.29352547	0.151	0.277	5.80E-12	Naive_Memory_2	ATF6B
TKT	3.58E-16	-0.281618802	0.184	0.317	5.83E-12	Naive_Memory_2	TKT
TRIP11	3.60E-16	0.434076582	0.261	0.171	5.87E-12	Naive_Memory_2	TRIP11
ATP6V0C	3.65E-16	0.412161825	0.674	0.658	5.95E-12	Naive_Memory_2	ATP6V0C
MRPL16	3.72E-16	-0.274705444	0.086	0.193	6.06E-12	Naive_Memory_2	MRPL16
ZNF106	3.83E-16	-0.303820809	0.053	0.145	6.23E-12	Naive_Memory_2	ZNF106
VAMP2	3.95E-16	0.54926508	0.377	0.288	6.44E-12	Naive_Memory_2	VAMP2
INTS6	4.21E-16	0.40898471	0.183	0.105	6.86E-12	Naive_Memory_2	INTS6
RANGAP1	4.24E-16	0.430833537	0.305	0.214	6.90E-12	Naive_Memory_2	RANGAP1
TCP11L2	4.50E-16	0.260205055	0.111	0.051	7.32E-12	Naive_Memory_2	TCP11L2
GRPEL1	4.62E-16	0.416701956	0.329	0.236	7.53E-12	Naive_Memory_2	GRPEL1
TSPYL4	4.67E-16	0.331855558	0.105	0.047	7.60E-12	Naive_Memory_2	TSPYL4
SNAP47.1	4.91E-16	-0.354022863	0.058	0.151	7.99E-12	Naive_Memory_2	SNAP47
SC5D	4.96E-16	0.380551515	0.134	0.067	8.08E-12	Naive_Memory_2	SC5D
MAP1LC3B	5.09E-16	0.454542012	0.595	0.55	8.30E-12	Naive_Memory_2	MAP1LC3B
DDB2.1	5.09E-16	-0.299946738	0.076	0.178	8.30E-12	Naive_Memory_2	DDB2
WBP11	5.24E-16	0.449514465	0.368	0.276	8.53E-12	Naive_Memory_2	WBP11
EIF4A3	5.47E-16	0.529825248	0.367	0.281	8.92E-12	Naive_Memory_2	EIF4A3
RYBP	5.74E-16	0.340767462	0.153	0.081	9.36E-12	Naive_Memory_2	RYBP
SELENOH	5.95E-16	-0.275707858	0.332	0.484	9.70E-12	Naive_Memory_2	SELENOH
EVI2B	6.61E-16	-0.293644591	0.134	0.254	1.08E-11	Naive_Memory_2	EVI2B
NDUFB3.1	6.71E-16	-0.268314954	0.196	0.33	1.09E-11	Naive_Memory_2	NDUFB3
CUEDC2	6.73E-16	-0.260518422	0.097	0.207	1.10E-11	Naive_Memory_2	CUEDC2
TNIP1.1	7.18E-16	0.451357671	0.552	0.497	1.17E-11	Naive_Memory_2	TNIP1
MRPS21	7.33E-16	-0.286008507	0.287	0.438	1.19E-11	Naive_Memory_2	MRPS21
RBL2	7.35E-16	-0.310199607	0.113	0.226	1.20E-11	Naive_Memory_2	RBL2
PLCXD2	7.51E-16	-0.268246301	0.028	0.108	1.22E-11	Naive_Memory_2	PLCXD2
TRAPPC2L	7.64E-16	-0.32021476	0.155	0.275	1.25E-11	Naive_Memory_2	TRAPPC2L
CDK17	8.19E-16	0.48125877	0.284	0.195	1.33E-11	Naive_Memory_2	CDK17
NDUFA11	8.35E-16	-0.300251524	0.133	0.25	1.36E-11	Naive_Memory_2	NDUFA11
CTDP1	8.44E-16	0.341351591	0.176	0.099	1.38E-11	Naive_Memory_2	CTDP1
CREBRF	8.51E-16	0.458774634	0.283	0.191	1.39E-11	Naive_Memory_2	CREBRF
UQCRC1	8.66E-16	-0.270536254	0.249	0.399	1.41E-11	Naive_Memory_2	UQCRC1
PQLC3	9.23E-16	-0.27798576	0.05	0.14	1.50E-11	Naive_Memory_2	PQLC3
MRPL20	9.55E-16	-0.293183663	0.29	0.438	1.56E-11	Naive_Memory_2	MRPL20
CNTRL	1.01E-15	0.450751999	0.305	0.215	1.65E-11	Naive_Memory_2	CNTRL
DDRGK1	1.03E-15	-0.27421975	0.169	0.298	1.67E-11	Naive_Memory_2	DDRGK1
ZNF451	1.05E-15	0.332105696	0.183	0.105	1.71E-11	Naive_Memory_2	ZNF451
MAIP1	1.06E-15	0.298308417	0.12	0.058	1.73E-11	Naive_Memory_2	MAIP1
GPAA1	1.15E-15	-0.294022934	0.076	0.175	1.87E-11	Naive_Memory_2	GPAA1
DNAJC15	1.22E-15	-0.267621057	0.12	0.234	1.98E-11	Naive_Memory_2	DNAJC15
NECAP2	1.31E-15	0.429575808	0.352	0.262	2.14E-11	Naive_Memory_2	NECAP2
EIF3J	1.75E-15	0.403398298	0.305	0.214	2.86E-11	Naive_Memory_2	EIF3J
IL2RA.1	1.76E-15	-0.662132106	0.057	0.144	2.86E-11	Naive_Memory_2	IL2RA
CDK6	1.77E-15	-0.345536488	0.105	0.212	2.89E-11	Naive_Memory_2	CDK6
MIAT	1.89E-15	-0.253539997	0.106	0.216	3.08E-11	Naive_Memory_2	MIAT
PPCS	1.90E-15	0.415466338	0.325	0.236	3.09E-11	Naive_Memory_2	PPCS
CISH	2.12E-15	-0.330376704	0.027	0.104	3.45E-11	Naive_Memory_2	CISH
HLA-DQB1.1	2.38E-15	-0.289639518	0.122	0.235	3.88E-11	Naive_Memory_2	HLA-DQB1
ZNF524	2.50E-15	-0.277720487	0.05	0.138	4.07E-11	Naive_Memory_2	ZNF524
[truncated: 7,450 more rows]
