# Supplementary material for: Type I Interferon Drives a Cellular State Inert to TCR‐Stimulation and Could Impede Effective T‐Cell Differentiation in Cancer
Source: Eur J Immunol. 2024 Nov 12;55(1):e202451371. doi: 10.1002/eji.202451371 (PMC11739669; doi:10.1002/eji.202451371)
Supplement: Supplementary file 4 — Supplementary Table 2: Differentially expressed genes upregulated in Stim‐1 and Stim‐exhausted clusters This table presents the results of a Wilcoxon Rank Sum test to identify differentially expressed genes between clusters in the dataset. This analysis was performed using the “FindAllMarkers” function from the “Seurat” package, with a log fold threshold of 0.25 and the “only.pos” parameter set to “FALSE”. All other parameters were left at their default values. The results were then filtered to include only significant genes (adjusted p‐value < 0.05) found in Stim‐1 or Stim‐exhausted clusters. Additionally, genes were further filtered to retain those that were upregulated (average log2 fold change > 0.5) and significantly differentially expressed in both Stim‐1 and Stim‐exhausted clusters. [file EJI-55-e202451371-s003.csv]

	p_val	avg_log2FC	pct.1	pct.2	p_val_adj	cluster	gene
1	0	2.5476149128102	0.626	0.083	0	Stimulated_1	NFKBID
2	0	2.47141290519758	0.585	0.112	0	Stimulated_1	NR4A1
3	0	2.41477492578905	0.79	0.186	0	Stimulated_1	MIR155HG
4	0	2.26484241442087	0.688	0.176	0	Stimulated_1	CRTAM
5	0	1.93356592855868	0.485	0.086	0	Stimulated_1	NR4A3
6	0	1.77886286316911	0.728	0.182	0	Stimulated_1	VSIR
7	0	1.69763058044885	0.568	0.076	0	Stimulated_1	EGR2
8	0	1.55996296608101	0.991	0.8	0	Stimulated_1	HSP90AB1
9	1.06985493538093e-298	1.79234626138362	0.699	0.2	1.74332861720322e-294	Stimulated_1	TNFRSF9
10	1.08632354132638e-280	2.00823271923068	0.714	0.241	1.77016421059134e-276	Stimulated_1	FABP5
11	1.72001259480296e-269	2.61335202242289	0.626	0.18	2.80276052323142e-265	Stimulated_1	CCL4L2
12	2.10625023902576e-251	1.21615139476062	0.714	0.226	3.43213476449248e-247	Stimulated_1	SLC1A5
13	6.58165107153473e-241	1.1756658083183	0.961	0.786	1.07248004210658e-236	Stimulated_1	RAN
14	2.29690485778347e-239	1.41012563507447	0.75	0.293	3.74280646575816e-235	Stimulated_1	TNFAIP8
15	9.75280204650413e-233	0.850508357388678	0.304	0.04	1.58921909347785e-228	Stimulated_1	SEMA7A
16	2.39309242920056e-224	1.30634570688168	0.939	0.668	3.89954411338231e-220	Stimulated_1	PGAM1
17	2.67254125460958e-215	1.70822464204325	0.575	0.169	4.35490597438631e-211	Stimulated_1	NR4A2
18	9.77482537776142e-207	1.29270909515807	0.619	0.2	1.59280779530622e-202	Stimulated_1	IRF4
19	1.07816787611898e-200	2.25298858709214	0.723	0.333	1.75687455413588e-196	Stimulated_1	CCL4
20	1.48156073130125e-196	1.4020551112381	0.776	0.367	2.41420321165538e-192	Stimulated_1	SLA
21	5.82727855229797e-183	1.49334929536774	0.752	0.367	9.49555040096954e-179	Stimulated_1	PIM3
22	4.78551982853715e-182	1.08655635082588	0.691	0.28	7.79800456060128e-178	Stimulated_1	MTHFD2
23	1.0869501447667e-181	3.56451114069771	0.582	0.212	1.77118526089733e-177	Stimulated_1	IFNG
24	1.70112787361354e-170	1.41184920252607	0.825	0.442	2.77198787005326e-166	Stimulated_1	PRNP
25	2.28493279786756e-167	1.12245157404709	0.694	0.288	3.72329799412518e-163	Stimulated_1	NAMPT
26	5.2118757406892e-162	1.04051282549081	0.931	0.745	8.49275151945306e-158	Stimulated_1	PKM
27	1.12327295773787e-150	0.85081695314947	0.47	0.142	1.83037328463387e-146	Stimulated_1	IL21R
28	5.1474234697955e-143	0.850378281617135	0.927	0.675	8.38772654403177e-139	Stimulated_1	RBM8A
29	2.93923312242074e-141	0.931443930076407	0.651	0.276	4.7894803729846e-137	Stimulated_1	GARS
30	5.49682576912442e-141	0.694704325273254	0.998	0.944	8.95707759078824e-137	Stimulated_1	SRGN
31	9.57223177214934e-141	0.674366324756033	0.346	0.084	1.55979516727173e-136	Stimulated_1	SLC7A1
32	6.67173879181458e-135	0.747918687513318	0.478	0.157	1.08715983612619e-130	Stimulated_1	ZNF593
33	1.27124206712204e-129	1.34848798814316	0.538	0.225	2.07148894837536e-125	Stimulated_1	SLAMF1
34	9.76815634272413e-128	0.80285576206373	0.525	0.193	1.5917210760469e-123	Stimulated_1	TM2D3
35	5.50696099444816e-127	1.47325478049907	0.283	0.065	8.97359294045327e-123	Stimulated_1	EGR1
36	6.66860535031073e-127	0.93653679626388	0.688	0.325	1.08664924183313e-122	Stimulated_1	MAP2K3
37	6.4205473841449e-120	1.22028540509372	0.226	0.044	1.04622819624641e-115	Stimulated_1	RGS16
38	2.88379503368671e-118	1.13487157405467	0.592	0.271	4.69914400739249e-114	Stimulated_1	RILPL2
39	1.5475674795146e-117	0.903176355312564	0.899	0.684	2.52176120786904e-113	Stimulated_1	SLC3A2
40	1.25522062199925e-115	2.1233902034313	0.333	0.096	2.04538200354777e-111	Stimulated_1	CCL3L1
41	9.43564307834507e-110	0.737351107982414	0.985	0.893	1.53753803961633e-105	Stimulated_1	HNRNPA2B1
42	1.40829241709398e-108	1.02673073592198	0.799	0.49	2.29481249365465e-104	Stimulated_1	RGCC
43	3.69208086078036e-102	0.76565476583808	0.842	0.52	6.01624576264159e-98	Stimulated_1	NDFIP1
44	1.13102662220063e-99	1.04134272558042	0.733	0.45	1.84300788087592e-95	Stimulated_1	CD82
45	2.27810213692443e-99	0.909721127954788	0.44	0.17	3.71216743211836e-95	Stimulated_1	FASLG
46	3.67469333190084e-98	0.695971226469289	0.564	0.244	5.98791278433242e-94	Stimulated_1	TARS
47	5.45619954552781e-98	0.558493691842058	0.386	0.128	8.89087715943757e-94	Stimulated_1	ARHGEF2
48	4.76543470654186e-96	1.26272253067511	0.634	0.353	7.76527585430996e-92	Stimulated_1	EVI2A
49	1.15130429359263e-91	0.606328174565109	0.396	0.141	1.87605034640918e-87	Stimulated_1	IARS
50	1.05425548865873e-90	0.788735828296468	0.747	0.422	1.7179093187694e-86	Stimulated_1	SLC7A5
51	3.94863002594307e-89	1.00032725388265	0.693	0.423	6.43429262727424e-85	Stimulated_1	CD48
52	7.77433094439266e-85	0.579027975927488	0.315	0.102	1.26682722738878e-80	Stimulated_1	NDFIP2
53	4.7679699164162e-82	1.05776419135103	0.835	0.636	7.76940697880019e-78	Stimulated_1	ZFP36L1
54	2.5121001462399e-81	0.698138779976203	0.859	0.627	4.09346718829792e-77	Stimulated_1	PARK7
55	2.14495449260149e-77	0.81284431887387	0.721	0.442	3.49520334569412e-73	Stimulated_1	GLUD1
56	1.12148811418044e-76	0.705572686283509	0.809	0.536	1.82746488205702e-72	Stimulated_1	GBP2
57	1.38549751243095e-73	0.647912374258858	0.301	0.105	2.25766819650623e-69	Stimulated_1	BCL2L1
58	1.0657047243603e-72	0.57943768843246	0.618	0.318	1.7365658483451e-68	Stimulated_1	MARS
59	2.19555823570053e-72	0.576373965865047	0.409	0.169	3.57766214507401e-68	Stimulated_1	WARS
60	7.90044887840891e-72	0.542424412997674	0.345	0.129	1.28737814473673e-67	Stimulated_1	JARID2
61	1.70533855980084e-62	1.58247212050377	0.391	0.178	2.77884918319548e-58	Stimulated_1	CCL3
62	2.24721182877566e-62	0.89578449129939	0.688	0.446	3.66183167498994e-58	Stimulated_1	GZMB
63	6.02534667296592e-61	0.811197400023747	0.718	0.483	9.81830240359796e-57	Stimulated_1	BATF
64	1.62283456362527e-56	0.517838379592711	0.668	0.386	2.64440892142737e-52	Stimulated_1	SFPQ
65	1.06855902353444e-51	0.52893907387883	0.654	0.395	1.74121692884937e-47	Stimulated_1	RASSF5
66	1.99369007976526e-51	0.600493293897034	0.667	0.411	3.24871798497749e-47	Stimulated_1	RNF19A
67	3.87576698870592e-50	0.663902715267767	0.728	0.495	6.31556230809629e-46	Stimulated_1	CYTOR
68	3.42957341658983e-48	0.582451588897702	0.507	0.279	5.58848988233313e-44	Stimulated_1	GPR171
69	5.99905629800595e-48	0.634270366516711	0.372	0.181	9.77546223760069e-44	Stimulated_1	ICOS
70	9.78447487755467e-47	0.56902035922585	0.754	0.531	1.59438018129753e-42	Stimulated_1	CFLAR
71	2.83544211669202e-36	0.690093320532712	0.51	0.302	4.62035292914965e-32	Stimulated_1	PHLDA1
72	8.30781375300948e-28	0.516354046451826	0.195	0.089	1.35375825105289e-23	Stimulated_1	SPRY1
73	0	3.65120234762457	0.979	0.327	0	Stimulated_exhausted	CCL4
74	0	3.60306414267038	0.905	0.174	0	Stimulated_exhausted	CCL4L2
75	0	3.59104996505124	0.932	0.146	0	Stimulated_exhausted	CCL3
76	0	3.21783665447453	0.996	0.432	0	Stimulated_exhausted	GZMB
77	0	2.30970617966272	0.59	0.085	0	Stimulated_exhausted	CCL3L1
78	0	2.10878633828883	0.949	0.443	0	Stimulated_exhausted	CD82
79	0	2.05026445772886	0.915	0.279	0	Stimulated_exhausted	PHLDA1
80	0	2.04957279820866	0.908	0.201	0	Stimulated_exhausted	TNFRSF9
81	0	1.84528213358046	0.903	0.285	0	Stimulated_exhausted	NAMPT
82	0	1.80456188154465	0.88	0.202	0	Stimulated_exhausted	IFNG
83	0	1.67622502251981	0.836	0.233	0	Stimulated_exhausted	SLC1A5
84	0	1.24222341999904	0.516	0.069	0	Stimulated_exhausted	SPRY1
85	5.35599106509753e-289	1.30564181918156	0.558	0.092	8.72758744057643e-285	Stimulated_exhausted	EGR2
86	3.77843160114638e-284	1.55230902087992	0.783	0.206	6.15695429406802e-280	Stimulated_exhausted	MIR155HG
87	3.27740058786647e-263	1.40901665462678	0.675	0.161	5.34052425792842e-259	Stimulated_exhausted	FASLG
88	1.2563278141138e-262	1.59839589094318	0.964	0.534	2.04718617309843e-258	Stimulated_exhausted	GBP2
89	1.62898590747024e-248	1.52420630506161	0.843	0.3	2.65443253622276e-244	Stimulated_exhausted	TNFAIP8
90	3.37236334325408e-235	1.19225937691718	0.996	0.946	5.49526606783253e-231	Stimulated_exhausted	SRGN
91	5.73878201049795e-220	1.17482471436593	0.555	0.121	9.35134528610641e-216	Stimulated_exhausted	JARID2
92	4.08471696560756e-213	1.5479394804283	0.969	0.632	6.65604629545752e-209	Stimulated_exhausted	ZFP36L1
93	4.55110879538236e-192	1.56540733433289	0.829	0.376	7.41603178207556e-188	Stimulated_exhausted	SLA
94	3.04028353269583e-184	1.3607373282735	0.666	0.209	4.95414201652785e-180	Stimulated_exhausted	IRF4
95	4.90633174117476e-179	1.3631933541169	0.648	0.195	7.99486757224428e-175	Stimulated_exhausted	CRTAM
96	1.57040098981963e-176	1.31651599881239	0.652	0.204	2.55896841291108e-172	Stimulated_exhausted	VSIR
97	2.48886922128738e-168	1.55579751007133	0.789	0.35	4.05561239608778e-164	Stimulated_exhausted	EVI2A
98	1.39930121651832e-166	1.22910915126987	0.958	0.675	2.28016133231661e-162	Stimulated_exhausted	PGAM1
99	7.95685672917133e-154	1.08181136787936	0.515	0.132	1.29656980401847e-149	Stimulated_exhausted	NR4A1
100	1.75752828902452e-153	1.09976605467501	0.883	0.423	2.86389234696546e-149	Stimulated_exhausted	SLC7A5
101	2.57786421074535e-150	1.17624671033196	0.435	0.102	4.20062973140954e-146	Stimulated_exhausted	NR4A3
102	1.4618010795768e-143	1.10206005587014	0.967	0.749	2.38200485917039e-139	Stimulated_exhausted	PKM
103	6.09996543757885e-143	1.24613768775879	0.861	0.451	9.93989368053473e-139	Stimulated_exhausted	PRNP
104	2.41630568498285e-139	1.11337154262702	0.719	0.291	3.93737011367956e-135	Stimulated_exhausted	MTHFD2
105	1.13550832621478e-135	1.19211838284457	0.441	0.113	1.85031081756698e-131	Stimulated_exhausted	NFKBID
106	2.556462260276e-134	1.3368336798711	0.662	0.26	4.16575525311974e-130	Stimulated_exhausted	FABP5
107	2.58168014937372e-132	1.08536628725141	0.337	0.068	4.20684780340447e-128	Stimulated_exhausted	EGR1
108	6.09685145172065e-130	0.954940593884264	0.636	0.228	9.9348194405788e-126	Stimulated_exhausted	SLAMF1
109	2.41977649120659e-124	1.11022755051482	0.869	0.479	3.94302579242113e-120	Stimulated_exhausted	BATF
110	5.01466858241579e-119	1.06009805997297	0.825	0.443	8.17140245504653e-115	Stimulated_exhausted	GLUD1
111	4.45494221304494e-109	0.868656177286116	0.629	0.25	7.25932833615673e-105	Stimulated_exhausted	TARS
112	1.28640975288504e-105	0.749122046186059	0.54	0.185	2.09620469232617e-101	Stimulated_exhausted	NR4A2
113	1.10296958034247e-101	0.931469479215486	0.656	0.287	1.79728893116806e-97	Stimulated_exhausted	GARS
114	1.42084923738928e-96	0.845634961578801	0.715	0.334	2.31527383232584e-92	Stimulated_exhausted	MAP2K3
115	2.22346390450617e-89	0.864602754506332	0.236	0.049	3.6231344323928e-85	Stimulated_exhausted	RGS16
116	1.12277651617057e-87	0.570455878962614	0.978	0.807	1.82956433309994e-83	Stimulated_exhausted	HSP90AB1
117	7.6612758975149e-85	0.854030016607475	0.833	0.532	1.24840490750005e-80	Stimulated_exhausted	CFLAR
118	5.33525969795424e-83	0.750082135914916	0.747	0.397	8.69380567781644e-79	Stimulated_exhausted	RASSF5
119	1.65839708463625e-80	0.539310547863712	0.235	0.053	2.70235804941476e-76	Stimulated_exhausted	SEMA7A
120	5.24369545651769e-80	0.739781111918111	0.912	0.684	8.54460174639558e-76	Stimulated_exhausted	RBM8A
121	1.40514124627899e-79	0.781959076441865	0.474	0.179	2.28967766081161e-75	Stimulated_exhausted	ICOS
122	9.83618943870864e-79	0.922703718547676	0.599	0.28	1.60280706903757e-74	Stimulated_exhausted	RILPL2
123	3.31030155233649e-78	0.575784366330708	0.323	0.094	5.3941363795323e-74	Stimulated_exhausted	SLC7A1
124	4.55533642371314e-78	0.596774776852846	0.348	0.107	7.42292070244055e-74	Stimulated_exhausted	NDFIP2
125	1.37074280029638e-76	0.730978200165295	0.342	0.108	2.23362539308295e-72	Stimulated_exhausted	BCL2L1
126	5.55721057268668e-76	0.701283542033606	0.506	0.205	9.05547462819294e-72	Stimulated_exhausted	TM2D3
127	7.38098401430128e-76	0.752336787924982	0.919	0.689	1.20273134513039e-71	Stimulated_exhausted	SLC3A2
128	4.30551268245533e-74	0.570470623187118	0.982	0.896	7.01583291606097e-70	Stimulated_exhausted	HNRNPA2B1
129	8.69924419424512e-73	0.594838646240252	0.451	0.169	1.41754184145224e-68	Stimulated_exhausted	ZNF593
130	1.48126887320203e-72	0.728075797437112	0.448	0.174	2.41372762888271e-68	Stimulated_exhausted	WARS
131	1.08731377778867e-69	0.565646005579702	0.391	0.136	1.77177780090663e-65	Stimulated_exhausted	ARHGEF2
132	1.71637969991318e-68	0.658203373036355	0.9	0.631	2.79684072100853e-64	Stimulated_exhausted	PARK7
133	6.57578803793514e-64	0.716165238620512	0.638	0.326	1.07152466078153e-59	Stimulated_exhausted	MARS
134	1.59407280694339e-63	0.775932042573865	0.577	0.281	2.59754163891426e-59	Stimulated_exhausted	GPR171
135	5.43811417316761e-63	0.636296159400644	0.822	0.496	8.86140704517662e-59	Stimulated_exhausted	CYTOR
136	4.53187265598642e-56	0.747039023334926	0.765	0.502	7.38468649292987e-52	Stimulated_exhausted	RGCC
137	5.44766917328181e-54	0.533832691527351	0.381	0.15	8.8769769178627e-50	Stimulated_exhausted	IARS
138	3.66857343749099e-49	0.504277364356967	0.384	0.159	5.97794041639157e-45	Stimulated_exhausted	IL21R
139	1.12707434658096e-48	0.683943164125731	0.655	0.386	1.83656764775367e-44	Stimulated_exhausted	PIM3
140	9.35697445424038e-46	0.529281820462913	0.683	0.394	1.52471898731847e-41	Stimulated_exhausted	SFPQ
141	4.65201380170195e-44	0.554044804994321	0.69	0.418	7.58045648987332e-40	Stimulated_exhausted	RNF19A
142	2.86222900120065e-42	0.555580868405251	0.79	0.534	4.66400215745646e-38	Stimulated_exhausted	NDFIP1
143	2.74253447090899e-40	0.511354239709819	0.939	0.793	4.46895992034619e-36	Stimulated_exhausted	RAN
144	1.43472062892662e-31	0.593543909661808	0.651	0.435	2.33787726483592e-27	Stimulated_exhausted	CD48
