# Supplementary material for: Type I Interferon Drives a Cellular State Inert to TCR‐Stimulation and Could Impede Effective T‐Cell Differentiation in Cancer
Source: Eur J Immunol. 2024 Nov 12;55(1):e202451371. doi: 10.1002/eji.202451371 (PMC11739669; doi:10.1002/eji.202451371)
Supplement: Supplementary file 5 — Supplementary Table 3: Differentially expressed genes in Stim‐1 vs. Stim‐exhausted clusters This table presents the results of a Wilcoxon rank sum test to identify differentially expressed genes between the Stim‐1 and Stim‐exhausted clusters. This analysis was performed using the “FindMarkers” function from the “Seurat” package, with a log fold threshold of 0.25 and the “only.pos” parameter set to “FALSE”. All other parameters were left at their default values. [file EJI-55-e202451371-s001.csv]

	X	p_val	avg_log2FC	pct.1	pct.2	p_val_adj
1	CXCL13	2.67709435488868e-253	-4.56125855752227	0.034	0.84	4.36232525129111e-249
2	HAVCR2	2.72883827535082e-201	-2.13179238381085	0.082	0.791	4.44664196968416e-197
3	LAG3	2.74688777700713e-196	-1.94013409366252	0.628	0.987	4.47605363263311e-192
4	EEF1A1	9.23690677553508e-191	1.04520345722907	1	1	1.50515395907344e-186
5	GNLY	3.43158528873997e-169	-2.75280037846589	0.301	0.898	5.59176822800178e-165
6	IL7R	6.58439800321274e-167	3.17204205909086	0.729	0.046	1.07292765462352e-162
7	TIGIT	2.66429227400626e-152	-1.78928819864626	0.58	0.96	4.34146426049319e-148
8	GZMB	3.91068690118543e-146	-1.79716429867245	0.688	0.996	6.37246430548166e-142
9	TNS3	1.51739189695897e-143	-1.81723825525466	0.019	0.551	2.47259009609463e-139
10	RPS12	6.9386117650641e-139	0.885181901370183	1	1	1.1306467871172e-134
11	LSP1	3.72394701606535e-130	-1.58413803419587	0.469	0.897	6.06817166267849e-126
12	PTMS	2.19477831658964e-126	-1.45424927993324	0.422	0.9	3.57639126688282e-122
13	RPL14	4.48232434073814e-126	0.878278566603934	0.995	0.992	7.3039475132328e-122
14	RPLP0	5.39559504495852e-123	1.03237495315329	0.995	0.978	8.79212212575991e-119
15	CCL3	4.31079667854537e-122	-1.46125127515771	0.391	0.932	7.02444318768968e-118
16	RPS3	2.78383405261161e-120	0.79440166760272	0.998	0.999	4.53625758873062e-116
17	RAB27A	3.82049208386701e-120	-1.27020192695926	0.72	0.972	6.22549185066129e-116
18	BCL2A1	8.15374989248916e-119	2.22895490813687	0.637	0.085	1.32865354498111e-114
19	ENTPD1	4.44632992339375e-110	-1.37767256344371	0.034	0.481	7.24529461017011e-106
20	FAM3C	1.00570753099743e-107	-1.89190787071777	0.206	0.673	1.6388004217603e-103
21	RPL10	3.29810380681946e-107	0.765573130018697	0.999	0.997	5.37426015321231e-103
22	RPS16	8.14069087627357e-106	0.941197295908919	0.998	0.994	1.32652557828878e-101
23	ALOX5AP	5.24626268748608e-105	-1.56713711812896	0.262	0.745	8.54878504925856e-101
24	LINC01871	8.48869722912798e-105	-1.52882434833248	0.106	0.567	1.3832332134864e-100
25	RPL41	2.33895828102043e-104	0.669157146715635	1	1	3.81133251892279e-100
26	RDH10	3.6422232929646e-104	-1.68509773175269	0.105	0.57	5.93500285588582e-100
27	PAG1	2.70158299335407e-103	-1.3450256038985	0.242	0.722	4.40222948767046e-99
28	RPS3A	5.38521612766049e-103	0.753753719814505	0.997	0.997	8.77520968002278e-99
29	KLRC1	1.22864754152305e-101	-1.73700902987314	0.176	0.676	2.00208116891181e-97
30	PTMA	1.34244021120769e-101	1.07063526079174	0.989	0.961	2.18750632416294e-97
31	RPS6	1.72035408826375e-100	0.750973406198119	0.998	0.997	2.80331698682578e-96
32	RPS14	2.24895209813708e-100	0.672766562368681	0.997	0.997	3.66466744391437e-96
33	GPR25	2.46362999225284e-99	-1.5020978180431	0.025	0.426	4.014485072376e-95
34	RPL39	2.90878193038088e-99	0.730944842190445	0.996	0.992	4.73986015555565e-95
35	PHLDA1	1.02027692000474e-97	-1.16671668670092	0.51	0.915	1.66254124114772e-93
36	RPS27A	8.20284626007942e-96	0.632403546773863	0.999	1	1.33665379807994e-91
37	RPL5	2.00784306895574e-95	0.839618794167138	0.993	0.976	3.27178028086337e-91
38	RPS25	2.70851797218082e-95	0.688086937051187	0.996	0.992	4.41353003566864e-91
39	CD3D	2.2120067405162e-94	-0.970609480754523	0.879	0.982	3.60446498367116e-90
40	RPLP1	8.26927578961577e-94	0.565602488341732	1	1	1.34747848991789e-89
41	RPL3	5.27059741102292e-93	1.00154073400917	0.981	0.954	8.58843848126185e-89
42	HLA-DRB1	1.22472565027887e-92	-1.26320984738155	0.379	0.822	1.99569044712942e-88
43	RPL32	2.24701885568627e-92	0.644734668423387	1	1	3.66151722534078e-88
44	RPLP2	2.59768552893912e-92	0.657176095980144	0.998	0.993	4.2329285694063e-88
45	RPL13	3.27974325911607e-92	0.642507384904447	0.999	0.999	5.34434164072963e-88
46	RPL18A	1.15099339479201e-91	0.611548710278943	0.999	0.999	1.87554373681358e-87
47	EEF1B2	3.30433288686066e-91	0.947773020889488	0.972	0.925	5.38441043913945e-87
48	AHI1	1.30556486554861e-89	-1.30888924419687	0.235	0.686	2.12741794841146e-85
49	RPS8	7.24084342006308e-89	0.822087646869008	0.992	0.986	1.17989543529928e-84
50	EID1	2.89833423322141e-87	-1.26318388401682	0.544	0.861	4.72283563303428e-83
51	RPL34	2.09506458593286e-85	0.697345346196509	0.999	0.992	3.4139077427776e-81
52	ATP8B4	1.43394849749519e-84	-1.16803665070394	0.057	0.441	2.33661907666842e-80
53	MICAL2	2.14651734436495e-83	-1.11152397230325	0.052	0.431	3.49775001264269e-79
54	LRRN3	5.83191684932728e-83	-1.49131289997312	0.064	0.449	9.5031085059788e-79
55	RPS23	2.37724357559936e-82	0.657517954279577	0.994	0.999	3.87371840643916e-78
56	RPL35A	1.29289592331879e-81	0.613963440266663	0.998	0.997	2.10677390704798e-77
57	ARL3	2.26214960286505e-81	-1.06878809400474	0.103	0.502	3.6861727778686e-77
58	SAMSN1	7.50862104679029e-80	-1.00813109493405	0.481	0.841	1.22352979957448e-75
59	FUT8	3.15052572182741e-79	-1.03980839417673	0.052	0.413	5.13378166371777e-75
60	RPL19	1.11429650421769e-78	0.587364390580802	1	0.997	1.81574615362273e-74
61	RPS13	1.1531973087247e-78	0.590587179198985	1	0.997	1.87913501456691e-74
62	S100A4	1.20085205476914e-78	-1.55019325859934	0.276	0.686	1.95678842324632e-74
63	RPS18	1.35083843064355e-77	0.690332768594081	0.999	0.994	2.20119122273367e-73
64	RPL30	2.22743837221634e-77	0.568018918945401	0.998	0.997	3.62961082752653e-73
65	RPS21	3.19656335442619e-77	0.70273907445686	0.985	0.964	5.20879998603748e-73
66	TNIP3	1.55048764213825e-76	-1.16022482770172	0.304	0.734	2.52651961286429e-72
67	RPL11	4.79886269005668e-76	0.627419560869241	0.999	0.996	7.81974675344737e-72
68	GALNT2	6.35556784997955e-76	-1.12249791524465	0.126	0.52	1.03563978115417e-71
69	TBC1D4	2.34990565424349e-75	-1.20632187930468	0.115	0.508	3.82917126358977e-71
70	RPL8	2.68379323337973e-75	0.629071781787975	0.997	0.997	4.37324107379226e-71
71	TAGLN2	7.38968323973118e-75	1.31842614253112	0.818	0.48	1.2041488839142e-70
72	AKAP5	6.66858153863912e-74	-0.984860311074734	0.018	0.33	1.08664536172124e-69
73	CORO1A	1.45397522602722e-73	-1.37268778983101	0.476	0.798	2.36925263081135e-69
74	CD109	2.03296497569214e-73	-1.10761160397256	0.054	0.403	3.31271642789034e-69
75	KLRD1	4.3299986687088e-73	-1.0305722143184	0.459	0.903	7.05573283066099e-69
76	PABPC1	1.29788571013414e-72	0.994026048147785	0.964	0.868	2.11490476466359e-68
77	RIN3	1.90753368231264e-72	-1.09215640324734	0.229	0.624	3.10832613532844e-68
78	RPS28	2.50275647469935e-72	0.677886677307407	0.993	0.987	4.07824167552259e-68
79	INPP5F	1.10072813228051e-71	-1.05624166825446	0.048	0.384	1.79363649155109e-67
80	RPL9	2.02712575132808e-71	0.56771023508938	0.996	0.99	3.30320141178911e-67
81	HSP90AB1	2.27365364790348e-71	0.786680863586654	0.991	0.978	3.70491861925873e-67
82	RPL28	6.77509059607971e-71	0.563288675671512	1	1	1.10400101263119e-66
83	JUN	1.52953876597737e-70	-1.07373448035951	0.554	0.88	2.49238341916013e-66
84	RPL7A	1.56272148734074e-70	0.577576842252462	0.999	0.996	2.54645466362173e-66
85	MYO1E	5.03500155622134e-70	-1.03811343011599	0.015	0.307	8.20453503586267e-66
86	ITGA1	6.96339389521659e-70	-1.05788397205653	0.152	0.54	1.13468503522554e-65
87	JAML	1.983842927937e-69	-1.02729262788457	0.452	0.809	3.23267205107335e-65
88	RUNX2	2.22717349619237e-68	-1.03454078677225	0.061	0.394	3.62917921204547e-64
89	CD3E	3.24234549012991e-68	-0.719516239471554	0.911	0.983	5.28340197616668e-64
90	MYL6	3.41181177702938e-68	-0.618545045734985	0.972	0.993	5.55954729066937e-64
91	PTPN7	7.60944703150426e-68	-1.06365128743914	0.358	0.718	1.23995939378362e-63
92	IGFLR1	8.6680698941818e-68	-1.08250830251822	0.232	0.609	1.41246198925692e-63
93	ZBTB32	2.41073886725236e-67	-1.17027458629033	0.245	0.627	3.92829898418772e-63
94	GBP2	5.14249965440894e-67	-0.793771773445263	0.809	0.964	8.37970318685936e-63
95	BTG1	5.42506772838214e-67	1.18122626204168	0.958	0.843	8.84014786339869e-63
96	RPS5	1.58919632035612e-66	0.640568624232629	0.993	0.986	2.58959540402031e-62
97	LINC02195	3.09077456287285e-66	-0.933994995948552	0.026	0.321	5.03641715020131e-62
98	CCL4	1.90087655743615e-65	-1.01629738771548	0.723	0.979	3.09747835034221e-61
99	CCL5	1.81716315830044e-64	-0.844134919786211	0.807	0.974	2.96106736645057e-60
100	CD3G	2.36921771594834e-64	-1.0379460713971	0.46	0.786	3.86064026813782e-60
101	EVL	8.9494316530049e-64	-0.989111842580703	0.379	0.736	1.45830988785715e-59
102	DDX21	3.38857832799541e-63	0.908618688844784	0.882	0.702	5.52168838546851e-59
103	SNX9	5.05056571386236e-63	-0.999890749576915	0.546	0.862	8.22989683073871e-59
104	HMGA1	6.36171584181276e-63	1.20696687160967	0.518	0.139	1.03664159642339e-58
105	CD82	7.86343329819796e-63	-0.917755877594183	0.733	0.949	1.28134645594136e-58
106	YBX1	4.03287068403126e-62	0.78080710332552	0.956	0.919	6.57156277962893e-58
107	NKG7	1.02774491843318e-61	-0.972906548901249	0.79	0.95	1.67471034458687e-57
108	MYC	2.68702007902784e-61	2.0004943715052	0.63	0.271	4.37849921877587e-57
109	PRF1	6.74209205870201e-61	-0.940720825215172	0.552	0.9	1.09862390096549e-56
110	CLIC1	8.29868964281679e-61	-0.687260442733494	0.871	0.96	1.352271477297e-56
111	NCL	4.18788260610937e-60	0.899662234123042	0.946	0.865	6.82415470665521e-56
112	RPS2	6.8435769544566e-60	0.722990569082138	0.986	0.976	1.1151608647287e-55
113	STK17B	7.16264909868391e-60	-0.905145901835458	0.566	0.851	1.16715367063054e-55
114	ID2	7.55571960957652e-60	-0.859155041090756	0.5	0.84	1.23120451038049e-55
115	CD69	3.02920164952024e-59	1.41532859536183	0.834	0.58	4.93608408789324e-55
116	HNRNPDL	4.03247589425042e-59	0.76420692226989	0.925	0.794	6.57091946968106e-55
117	GLDC	9.49367631059034e-59	-0.799870924517917	0.012	0.26	1.5469945548107e-54
118	RBPJ	1.62209473752899e-58	-0.94474525446986	0.542	0.828	2.64320337480349e-54
119	RPS7	3.70617610502301e-57	0.481789563396923	0.999	0.992	6.03921396313499e-53
120	HLA-DRA	1.03245533819248e-56	-0.92238284584557	0.139	0.477	1.68238597358464e-52
121	EEF2	1.27605007042656e-56	0.65746152552133	0.956	0.903	2.07932358976008e-52
122	CTLA4	1.44327417481592e-56	-1.00828508390181	0.173	0.523	2.35181526786254e-52
123	RPL36	2.02868304128365e-56	0.600302703554679	0.984	0.981	3.30573901577172e-52
124	LMO4	2.51922677639914e-56	-0.976856624447833	0.098	0.406	4.1050800321424e-52
125	MTRNR2L8	3.3467698531642e-56	-1.21000104219524	0.507	0.83	5.45356147573106e-52
126	LAYN	1.01222327484188e-55	-0.79705221271691	0.015	0.26	1.64941782635484e-51
127	XCL2	1.11597854573719e-54	2.7690769787763	0.573	0.239	1.81848704027875e-50
128	RPL18	3.36626311558989e-54	0.441976839897387	0.997	0.999	5.48532574685373e-50
129	ARL4C	3.96679900144191e-54	-0.945309475271044	0.162	0.505	6.4638989728496e-50
130	NPM1	8.15709980512304e-54	0.816316032898738	0.979	0.971	1.3291994132448e-49
131	GBP5	2.94085653526899e-53	-0.903828830564473	0.189	0.529	4.79212572422082e-49
132	PDCD1	2.99254874430559e-53	-0.935134566402304	0.288	0.619	4.87635817884596e-49
133	SLAMF7	3.96948302959207e-53	1.10337340987039	0.493	0.143	6.46827259672027e-49
134	IL2RA	7.17165459577687e-53	-1.38869576285015	0.3	0.606	1.16862111638184e-48
135	LMNA	1.36157520489221e-52	1.86202890337093	0.63	0.309	2.21868679637185e-48
136	CD7	1.44098607844255e-52	-0.692554116931635	0.895	0.992	2.34808681482214e-48
137	RPL29	1.89921498138203e-52	0.509394681692388	0.994	0.997	3.09477081216201e-48
138	PDE3B	4.22286419239668e-52	-0.910348841099754	0.138	0.455	6.88115720151038e-48
139	REL	8.71590014056313e-52	1.18308668800937	0.836	0.624	1.42025592790476e-47
140	RPS15A	1.00676106129479e-51	0.440159409142076	0.999	1	1.64051714937986e-47
141	MYO1G	4.28762496038322e-51	-0.988686636700475	0.25	0.579	6.98668487294446e-47
142	RPL27A	5.84122552960684e-50	0.664126784676532	0.959	0.88	9.51827700049434e-46
143	RPS9	7.4773164127731e-50	0.503644907449985	0.989	0.986	1.21842870946138e-45
144	HOPX	1.30824701121484e-49	-1.20144387036803	0.292	0.599	2.13178850477458e-45
145	RPS27	1.99526270457243e-49	0.426268445318756	1	1	3.25128057710077e-45
146	SRGN	2.28748978489171e-49	-0.461780030763175	0.998	0.996	3.72746460448104e-45
147	ACP5	2.6846105917987e-49	-0.818265689669566	0.028	0.264	4.37457295933597e-45
148	CCR7	2.7361463527117e-49	1.39312952886431	0.29	0.015	4.45855048174372e-45
149	MT-ND1	3.95522293816457e-49	0.686476707584766	0.979	0.968	6.44503577773917e-45
150	ARPC2	8.19232913208853e-49	-0.576513903839201	0.921	0.972	1.33494003207383e-44
151	EIF5A	8.19689109398842e-48	0.890021061580629	0.831	0.652	1.33568340376541e-43
152	LINC01943	1.41324396935588e-47	-1.15299383692737	0.201	0.505	2.30288104806541e-43
153	ANKRD28	1.51127346454515e-47	-0.85578619057681	0.203	0.53	2.46262011047632e-43
154	CD28	2.71300820061467e-47	0.863749951120673	0.285	0.018	4.42084686290161e-43
155	TNFSF14	2.76597854072698e-47	1.3573854235663	0.602	0.284	4.50716203211461e-43
156	RPS15	7.13932039601233e-47	0.400499518947135	0.996	1	1.16335225853021e-42
157	TAGAP	7.56622145282983e-47	1.04097636757704	0.564	0.224	1.23291578573862e-42
158	CAPG	1.17087076127723e-46	-0.889215966165002	0.103	0.38	1.90793390550124e-42
159	XCL1	1.89788365621846e-46	2.64344657770567	0.548	0.248	3.09260141780798e-42
160	ENO1	2.40017985837716e-46	0.806509186111536	0.934	0.882	3.91109307922559e-42
161	HLA-DPA1	4.20225314801209e-46	-0.745384708225576	0.361	0.688	6.84757150468571e-42
162	IFI27L2	4.63274628186971e-46	-0.76528343446099	0.166	0.469	7.54906006630669e-42
163	GEM	1.22717531187737e-45	-0.621724531980127	0.105	0.406	1.99968217070418e-41
164	RPS24	1.92958386987427e-45	0.464904160379567	0.993	0.986	3.14425691596013e-41
165	AFAP1L2	1.99337372989515e-45	-0.565837595542442	0.004	0.191	3.24820249286415e-41
166	RPL37	3.13822940516494e-45	0.463093178473795	0.99	0.993	5.11374481571627e-41
167	TNFSF4	3.53739401550397e-45	-0.824647557064342	0.015	0.221	5.76418354826371e-41
168	PTPRC	3.99434443477704e-45	-0.613898519646142	0.914	0.969	6.50878425646919e-41
169	RACK1	6.93054162259576e-45	0.480117399675628	0.988	0.989	1.12933175740198e-40
170	LCP2	1.04540963796944e-44	-0.779281173381771	0.468	0.759	1.7034950050712e-40
171	GZMK	1.1244795697139e-44	1.0848594363107	0.337	0.056	1.8323394588488e-40
172	TRAF3IP3	1.20153767552976e-44	-0.758778428359324	0.058	0.303	1.95790564227574e-40
173	RPL15	3.11926860630679e-44	0.411675309476881	0.999	0.994	5.08284819397691e-40
174	ARSG	5.0556410571841e-44	-0.602950554216717	0.01	0.202	8.23816710268149e-40
175	ITGA2	5.2110206119653e-44	-0.600485142091257	0.015	0.214	8.49135808719745e-40
176	RPS4Y1	5.21286176570308e-44	1.22247911856027	0.276	0.021	8.49435824721318e-40
177	GOLIM4	8.48994647915394e-44	-0.720058136288752	0.037	0.26	1.38343677877813e-39
178	LCK	8.98286756796382e-44	-0.821933818243569	0.437	0.722	1.4637582701997e-39
179	PLEK	9.12296671694459e-44	1.48372758690798	0.286	0.029	1.48658742652612e-39
180	GZMA	4.26801531017073e-43	-1.16790938205278	0.22	0.52	6.95473094792321e-39
181	GMFG	7.61305603388112e-43	-0.772498298788954	0.541	0.78	1.24054748072093e-38
182	SPRY1	1.00624094674568e-42	-0.657916991130833	0.195	0.516	1.63966962272208e-38
183	GPR183	7.17572570996308e-42	1.24018288277832	0.497	0.207	1.16928450443848e-37
184	PPP1R2	1.07798801904188e-41	-0.771294530307145	0.616	0.855	1.75658147702875e-37
185	RPL35	1.94352234201307e-41	0.492599598257157	0.994	0.979	3.1669696563103e-37
186	CHRM3-AS2	2.22420905950477e-41	-0.568188505865691	0.013	0.197	3.62434866246302e-37
187	RPL13A	2.25417276710277e-41	0.501239882069619	0.985	0.972	3.67317452399397e-37
188	CD74	4.15426736586573e-41	-0.893736948155809	0.705	0.878	6.7693786726782e-37
189	RPL23A	5.40457434951411e-41	0.423043500718405	0.994	0.989	8.80675390253324e-37
190	CXCR3	6.33762050226561e-41	1.0636642232201	0.449	0.154	1.03271526084418e-36
191	CMTM6	1.97458994943243e-40	-1.04698089346688	0.359	0.609	3.21759432260014e-36
192	KLF10	2.67230147477892e-40	0.952147084889743	0.492	0.181	4.35451525315225e-36
193	TUBA1B	2.95875414298305e-40	0.886416884361895	0.746	0.527	4.82128987599087e-36
194	ANXA5	3.71414581245098e-40	-0.732065040337669	0.352	0.648	6.05220060138887e-36
195	NAMPT	4.04925081841151e-40	-0.646442572332863	0.694	0.903	6.59825420860156e-36
196	HSPA8	4.19368330051368e-40	0.739184046476676	0.967	0.932	6.83360693818704e-36
197	RPL6	4.25217492458171e-40	0.437318871641187	0.998	0.997	6.9289190396059e-36
198	HLA-DQA1	4.6931091655046e-40	-0.701125713036832	0.144	0.437	7.64742138518975e-36
199	ADGRG1	5.66890319333831e-40	-0.854108448562098	0.042	0.255	9.23747775354478e-36
200	RPL24	7.29695187099754e-40	0.410399025000239	0.995	0.992	1.18903830737905e-35
201	SLC2A8	9.72700588030092e-40	-0.599234677011423	0.054	0.28	1.58501560819503e-35
202	ZC3H12C	1.89720095031552e-39	-0.546931569953681	0.008	0.178	3.09148894853914e-35
203	CD8A	3.90145017403496e-39	-0.647452629195903	0.689	0.908	6.35741305858996e-35
204	RPL21	4.44649596816045e-39	0.435982711513868	0.994	0.989	7.24556518011745e-35
205	CHN1	5.276614917558e-39	-0.794754794762446	0.042	0.255	8.59824400816075e-35
206	GNG2	6.19121393123175e-39	-0.636880653059266	0.594	0.865	1.00885831009421e-34
207	IFITM10	6.23684061351534e-39	-0.608196673280606	0.032	0.234	1.01629317797233e-34
208	AC243960.1	7.67119418290672e-39	-0.821007257506783	0.113	0.364	1.25002109210465e-34
209	RHOB	8.58535000567795e-39	-0.913848046156824	0.188	0.46	1.39898278342522e-34
210	COTL1	9.46355670228208e-39	-0.675482143217727	0.57	0.814	1.54208656463686e-34
211	MTSS1	1.5811447665009e-38	-0.728454556019468	0.05	0.268	2.57647539701321e-34
212	AKAP13	2.33071083667645e-38	-0.670057621119625	0.658	0.873	3.79789330836428e-34
213	CTSD	2.86063755133626e-38	-0.678941983287475	0.049	0.263	4.66140888990243e-34
214	CBLB	3.05452380089575e-38	-0.677178577317171	0.707	0.879	4.97734653355963e-34
215	S100A10	1.3001524390716e-37	1.04116582005865	0.902	0.791	2.11859839946717e-33
216	ANXA1	1.56517073237967e-37	1.10012549422546	0.748	0.505	2.55044570841268e-33
217	PRDX1	2.11831553180302e-37	0.826661479832873	0.88	0.787	3.45179515907303e-33
218	MBP	2.70671692270331e-37	0.880143092404127	0.582	0.296	4.41059522554504e-33
219	MT-CYB	3.98605924993929e-37	0.607411903029864	0.994	0.987	6.49528354777607e-33
220	PLPP1	5.10209485997979e-37	-0.702817986911678	0.1	0.338	8.31386357433707e-33
221	SOD1	1.04479706130066e-36	-0.733408451910281	0.842	0.943	1.70249681138943e-32
222	PRDX5	1.58426644016546e-36	-0.712782866940076	0.469	0.715	2.58156216424962e-32
223	GNPTAB	2.18641569460385e-36	-0.721412328745795	0.134	0.387	3.56276437435697e-32
224	RPL36AL	2.68896518010843e-36	0.416729164749504	0.989	0.974	4.38166876098669e-32
225	CD9	3.26348348201771e-36	-0.833852627927793	0.059	0.271	5.31784633394786e-32
226	RAN	4.77467096191471e-36	0.539204030160046	0.961	0.939	7.78032633244001e-32
227	ZEB2	8.32674767262008e-36	-0.697141796564958	0.427	0.719	1.35684353325344e-31
228	RPL4	1.52033432821022e-35	0.515426593283814	0.974	0.933	2.47738478781856e-31
229	RPL22L1	1.64599088295955e-35	0.808382480790677	0.679	0.444	2.68214214378259e-31
230	FTL	2.11954269697264e-35	-0.626235290342883	0.901	0.964	3.45379482471691e-31
231	ZFAS1	5.45477904763292e-35	0.825091363511665	0.776	0.54	8.88856245811785e-31
232	NINJ1	1.01581006133594e-34	0.948142378956095	0.409	0.145	1.65526249494691e-30
233	ARL6IP5	1.13662719169639e-34	-0.778199308214163	0.538	0.762	1.85213400886927e-30
234	PDLIM4	1.34821721073893e-34	-0.605755265814935	0.004	0.149	2.19691994489908e-30
235	MYL12A	1.44333823806279e-34	-0.746113808334429	0.678	0.836	2.35191965892331e-30
236	GADD45B	1.55911390376726e-34	1.34473086300542	0.544	0.275	2.54057610618875e-30
237	TOX	1.79581215427134e-34	-0.683104786676435	0.082	0.307	2.92627590538514e-30
238	TIAM2	2.07220321366114e-34	-0.599891650359669	0.075	0.299	3.37665513666083e-30
239	NFKB1	3.35913813924871e-34	0.895455265967856	0.526	0.253	5.47371559790578e-30
240	NUTM2B-AS1	3.52716527232111e-34	-0.732886718694729	0.333	0.59	5.74751581124725e-30
241	TPM4	5.72074613408143e-34	-0.731311561664036	0.228	0.499	9.32195582548569e-30
242	SHC4	6.24906839502961e-34	-0.534859978613079	0.004	0.146	1.01828569497008e-29
243	RPL38	6.8973241402103e-34	0.568041379454332	0.909	0.855	1.12391896864727e-29
244	TCF7	8.73932330891789e-34	0.70391043242575	0.21	0.013	1.42407273318817e-29
245	PSMB9	9.07130191044331e-34	-0.626272068352551	0.638	0.815	1.47816864630674e-29
246	RAB11FIP1	1.18866778820342e-33	-0.799008169520464	0.133	0.377	1.93693416087747e-29
247	CCL4L2	2.53813631581482e-33	-0.762599837995543	0.626	0.905	4.13589312662024e-29
248	CD247	3.49747133825342e-33	-0.776851574823121	0.379	0.613	5.69912954568395e-29
249	HLA-DRB5	5.60843546223452e-33	-0.488676021088773	0.242	0.533	9.13894558571115e-29
250	HLA-DMA	6.23278433183828e-33	-0.721113419616334	0.148	0.392	1.01563220687305e-28
251	TNFSF8	8.11639840257359e-33	1.12352111773126	0.209	0.015	1.32256711969937e-28
252	SLC27A2	1.03213340531384e-32	-0.727970433942184	0.314	0.577	1.6818613839589e-28
253	ARHGAP30	1.38032187567704e-32	-0.714422088975806	0.166	0.406	2.24923449641573e-28
254	YBX3	1.56013020994354e-32	0.747390874701205	0.3	0.068	2.542232177103e-28
255	MT-ND2	2.19322056462271e-32	0.711217626087993	0.933	0.864	3.57385291005271e-28
256	TNFSF10	2.45375827894962e-32	-0.780836241641672	0.201	0.458	3.9983991155484e-28
257	TUBA1C	2.9821460765684e-32	0.813832925917851	0.536	0.287	4.85940703176821e-28
258	PPIA	6.00862962150695e-32	0.428837863432125	0.988	0.976	9.79106196824557e-28
259	NOP16	6.14085409780079e-32	0.706649330502006	0.645	0.399	1.00065217523664e-27
260	C1QBP	9.30500492419534e-32	0.752988862835185	0.729	0.554	1.51625055239763e-27
261	FAU	1.14000577685292e-31	0.308847144722607	0.997	0.999	1.85763941338183e-27
262	CD70	1.37979745075583e-31	-0.857456263128769	0.125	0.357	2.24837994600663e-27
263	AC020571.1	1.54903752461867e-31	-0.570729632632408	0.1	0.324	2.52415664636612e-27
264	AC243829.4	1.64843777888673e-31	-0.609781485144368	0.045	0.231	2.68612936069593e-27
265	LINC01480	1.6992124767549e-31	-0.79068103384511	0.014	0.161	2.7688667308721e-27
266	MT-CO3	2.07602409165742e-31	0.544932865312655	0.994	0.987	3.38288125735576e-27
267	SEM1	2.58351521434064e-31	-0.607670021910521	0.637	0.812	4.20983804176807e-27
268	NACA	2.69239611091943e-31	0.373216352903416	0.992	0.99	4.3872594627432e-27
269	MMD	2.85555052621691e-31	-0.528263239203417	0.047	0.229	4.65311958247045e-27
270	CYCS	3.92539232759012e-31	0.657939502653107	0.816	0.691	6.3964267978081e-27
271	HSPD1	4.09695079901103e-31	0.761446019557341	0.661	0.441	6.67598132698848e-27
272	NSD3	4.28961377487649e-31	-0.666216960885493	0.467	0.712	6.98992564616125e-27
273	RPL26	4.73527053298453e-31	0.423625446768154	0.971	0.965	7.71612333349829e-27
274	ZC3H12A	5.01204116900482e-31	0.882641240989403	0.394	0.147	8.16712108489335e-27
275	ARHGAP9	6.34431351520286e-31	-0.595392929589912	0.283	0.555	1.03380588730231e-26
276	SOX4	6.82352828203676e-31	-0.627339797597962	0.015	0.163	1.11189393355789e-26
277	ACTB	6.97303221525916e-31	-0.645485367310529	0.969	0.987	1.13625559947648e-26
278	FTH1	8.50901292475494e-31	1.0995131425187	0.971	0.965	1.38654365608882e-26
279	NELL2	1.24570389356168e-30	-0.668422781297745	0.238	0.488	2.02987449455877e-26
280	SIT1	1.47451567207983e-30	-0.5645858128929	0.044	0.221	2.40272328765408e-26
281	ASXL2	2.006594260077e-30	-0.64711356317805	0.181	0.42	3.26974534679547e-26
282	LYAR	2.02549360469104e-30	0.666981949088066	0.521	0.252	3.30054182884405e-26
283	CFL1	2.03975033845859e-30	-0.443527300445474	0.934	0.964	3.32377317651828e-26
284	ETV7	3.28799844191632e-30	-0.608740865617012	0.039	0.209	5.35779346110264e-26
285	AGFG1	3.44417860313125e-30	-0.547217460315234	0.073	0.268	5.61228903380237e-26
286	CD226	3.70076599953595e-30	-0.632862794025665	0.305	0.569	6.03039819624382e-26
287	STAT3	9.70757215266759e-30	-0.561709923814524	0.727	0.872	1.58184888227718e-25
288	LINC02446	9.7882932290304e-30	-0.939734322921607	0.239	0.485	1.5950023816705e-25
289	BIRC3	1.08245650434079e-29	1.00361468801327	0.8	0.665	1.76386287382332e-25
290	CYSTM1	1.11333868163071e-29	0.627378450654037	0.425	0.167	1.81418538171724e-25
291	RHBDD2	1.48370022679752e-29	-0.686021201882851	0.343	0.579	2.41768951956656e-25
292	KIR2DL4	1.70587102405439e-29	-0.624926057522397	0.016	0.161	2.77971683369664e-25
293	PTGER2	2.02551779160063e-29	0.792798172990625	0.193	0.015	3.30058124141323e-25
294	PCED1B	2.10857166528855e-29	-0.634409408380045	0.237	0.481	3.43591752858769e-25
295	PSMB8	2.66665932351244e-29	-0.566621690819624	0.601	0.79	4.34532136766351e-25
296	PPA1	2.95489780059618e-29	0.775284850368065	0.603	0.376	4.81500596607147e-25
297	CXCR6	2.98231559795002e-29	-0.611607862208336	0.127	0.362	4.85968326685956e-25
298	ZFP36L1	2.9970500587381e-29	-0.45816721120407	0.835	0.969	4.88369307071373e-25
299	TRAT1	3.0326044763182e-29	1.02423043286769	0.363	0.142	4.9416289941605e-25
300	MSC	3.59468560937365e-29	-0.707801007105655	0.096	0.305	5.85754020047436e-25
301	NDUFA12	3.68633997833443e-29	-0.587744421003674	0.478	0.691	6.00689099469595e-25
302	FBL	4.08018537346593e-29	0.65278817997604	0.651	0.414	6.64866206606274e-25
303	GCNT1	6.72719612456644e-29	-0.656958983730281	0.117	0.328	1.0961966084981e-24
304	SRSF2	6.79499956450766e-29	0.643419941588414	0.791	0.609	1.10724517903652e-24
305	TPT1	9.46393251074016e-29	0.337436081049608	0.999	0.999	1.54214780262511e-24
306	MT-ND3	9.95871338243115e-29	0.486977619271037	0.98	0.964	1.62277234566716e-24
307	MPG	1.5948293287159e-28	-0.606625214288793	0.175	0.405	2.59877439114256e-24
308	BACH2	1.80549337558119e-28	0.771506698798974	0.454	0.204	2.94205145550955e-24
309	EDARADD	1.99899770885169e-28	-0.542020498182614	0.085	0.285	3.25736676657383e-24
310	GPRIN3	2.54962469289526e-28	-0.642839291922493	0.241	0.487	4.15461343707282e-24
311	TNFRSF1B	3.73680152765858e-28	-0.600398732105647	0.616	0.811	6.08911808931966e-24
312	CCT2	4.10279287500473e-28	0.580595686456985	0.79	0.654	6.68550098982021e-24
313	CARD16	5.16582235350905e-28	-0.59411587974409	0.112	0.321	8.41770752504299e-24
314	RPL37A	5.74464734170398e-28	0.378203297189695	0.978	0.969	9.36090284330663e-24
315	LIMD2	6.72485424128429e-28	-0.662753602321036	0.546	0.741	1.09581499861727e-23
316	MUC20-OT1	9.66296872848072e-28	-0.618845781717668	0.135	0.346	1.57458075430593e-23
317	SYPL1	1.0057800425643e-27	0.609382829581851	0.357	0.124	1.63891857935853e-23
318	PRDM1	1.48514397961072e-27	-0.605781097752929	0.182	0.417	2.42004211477567e-23
319	VDR	1.8867856041126e-27	-0.481883363371077	0.031	0.184	3.07451714190149e-23
320	AMD1	3.47288742722169e-27	0.675870490510256	0.609	0.381	5.65907006265774e-23
321	HSPE1	6.59853154576981e-27	0.677352980312269	0.762	0.618	1.07523071538319e-22
322	MAT2A	8.84796602040204e-27	0.740892967306975	0.703	0.542	1.44177606302451e-22
323	LTB	9.78378170561516e-27	0.861167172457911	0.212	0.032	1.59426722892999e-22
324	IKZF3	1.64238169101982e-26	-0.722069945226298	0.496	0.697	2.6762609655168e-22
325	CCNI	1.7757817370554e-26	-0.431140036593038	0.859	0.94	2.89363634053178e-22
326	PAICS	2.21939946806083e-26	0.64990036835377	0.451	0.204	3.61651143320513e-22
327	RPL10A	3.70236027455516e-26	0.448673286210533	0.967	0.953	6.03299606738763e-22
328	NOLC1	6.73479241497168e-26	0.70300480365191	0.612	0.395	1.09743442401964e-21
329	DBI	8.29051052058048e-26	-0.546813494427283	0.611	0.772	1.35093868932859e-21
330	RPL22	1.03250946242372e-25	0.428697240707308	0.969	0.939	1.68247416901945e-21
331	IFI16	2.20225995167434e-25	-0.552005820211039	0.611	0.779	3.58858259125335e-21
332	TADA3	2.2596499125746e-25	-0.583627519744679	0.164	0.374	3.68209953254031e-21
333	AC090152.1	2.35489347390643e-25	-0.448055716221359	0.062	0.236	3.83729891573054e-21
334	MCUB	2.97740063511692e-25	0.65745250384664	0.346	0.134	4.85167433492302e-21
335	LYST	6.65412189615012e-25	-0.496702825305392	0.619	0.818	1.08428916297766e-20
336	MYL6B	8.01602231870035e-25	-0.415883666593964	0.039	0.188	1.30621083683222e-20
337	DOCK8	9.48588525325403e-25	-0.599302374459827	0.213	0.428	1.54572500201774e-20
338	NFKBIA	1.05107378282774e-24	0.9914542388809	0.838	0.72	1.7127247291178e-20
339	PTPN22	1.22647303911563e-24	-0.546868622770399	0.525	0.73	1.99853781723891e-20
340	BTF3	1.25713931112112e-24	0.342685461687313	0.976	0.967	2.04850850747187e-20
341	CTSC	1.4939334212347e-24	-0.526889706223908	0.451	0.675	2.43436450990194e-20
342	VIM	1.66312594387014e-24	0.776446034747512	0.952	0.904	2.71006372553639e-20
343	PTPN11	1.70895208753519e-24	-0.577558170457014	0.196	0.413	2.78473742663859e-20
344	SLC25A6	1.74687444520258e-24	0.508946495301289	0.86	0.726	2.84653190845761e-20
345	SYT11	1.83490150002394e-24	-0.48023211506332	0.08	0.257	2.98997199428901e-20
346	PDCD4	2.23709818960092e-24	0.643486463978189	0.376	0.156	3.6453514999547e-20
347	RPS26	2.45566116330925e-24	0.401784703494607	0.991	0.99	4.00149986561242e-20
348	PELI1	2.6852984972633e-24	-0.564867486677716	0.234	0.46	4.37569390129054e-20
349	DDB2	2.82951965447546e-24	-0.537739677295918	0.168	0.38	4.61070227696776e-20
350	ETV1	3.32753707654729e-24	-0.499430393498522	0.033	0.175	5.42222166623382e-20
351	RASAL3	3.48613766225229e-24	-0.622669867499101	0.243	0.46	5.6806613206401e-20
352	SEC11A	4.08655491931085e-24	-0.610856877799173	0.474	0.668	6.65904124101703e-20
353	ARHGEF6	4.41695237916993e-24	-0.503013267732831	0.05	0.204	7.19742390185741e-20
354	DDX3Y	6.29390471674669e-24	0.58934965264589	0.15	0.008	1.02559177359387e-19
355	POLD2	6.70667049012099e-24	0.575258534254643	0.37	0.152	1.09285195636522e-19
356	LRRC28	1.13305163718021e-23	-0.764172399248764	0.025	0.154	1.84630764278515e-19
357	ITGAE	1.28427669936274e-23	-0.616621193560456	0.255	0.463	2.09272888161159e-19
358	GZMH	1.63315048576107e-23	-0.476211396921576	0.332	0.583	2.66121871654766e-19
359	POLR1C	1.83395421090233e-23	0.656943787239165	0.416	0.204	2.98842838666535e-19
360	MAST4	2.27577465009257e-23	-0.628685676534127	0.131	0.318	3.70837479232584e-19
361	HLA-E	2.94726112484693e-23	0.529847533908662	0.98	0.981	4.80256200293807e-19
362	NCOR1	3.26018019664417e-23	-0.591465122564342	0.473	0.651	5.31246363043167e-19
363	FOSL1	3.8805551262148e-23	0.417403577790987	0.179	0.025	6.32336457816701e-19
364	KLF6	4.16009882630588e-23	0.864640009235476	0.869	0.779	6.77888103746543e-19
365	SLA2	4.55694296747293e-23	-0.496828336138249	0.203	0.42	7.42553856549713e-19
366	IFITM2	5.20153220904373e-23	-0.671804321488329	0.539	0.726	8.47589673463676e-19
367	KLF3	6.67521301082706e-23	0.44900005353693	0.138	0.006	1.08772596011427e-18
368	BHLHE40	7.2081692700976e-23	-0.693743255572456	0.352	0.559	1.1745711825624e-18
369	NFIL3	7.38334333458365e-23	-0.472989206022905	0.044	0.188	1.20311579637041e-18
370	CSF1	8.54487497326454e-23	-0.685410017448433	0.063	0.218	1.39238737689346e-18
371	SYTL3	8.8893060213133e-23	-0.543221262294193	0.366	0.588	1.448512416173e-18
372	RPSA	1.05894287517578e-22	0.334042178146368	0.989	0.985	1.72554741509893e-18
373	CD96	1.5656575885437e-22	-0.55396013183339	0.623	0.768	2.55123904053196e-18
374	PPP1CA	1.60766101234227e-22	-0.519536432443584	0.593	0.758	2.61968361961173e-18
375	PPP4R2	1.79109246699685e-22	-0.56511686986806	0.429	0.615	2.91858517497136e-18
376	CCL3L1	2.0894446946278e-22	-0.251513476303141	0.333	0.59	3.404750129896e-18
377	PNP	2.317344724425e-22	0.563318181855454	0.325	0.125	3.77611322845055e-18
378	IFRD2	2.5738502123541e-22	0.578249256473396	0.476	0.255	4.19408892103101e-18
379	RPS19	3.21448744520349e-22	0.273914672460305	1	1	5.23800729195909e-18
380	CALM3	4.04082499162617e-22	-0.580311769022773	0.375	0.57	6.58452432385484e-18
381	FASLG	4.67608617794457e-22	-0.46465787937307	0.44	0.675	7.61968242696068e-18
382	ADGRG5	5.13650754761714e-22	-0.366718985298919	0.009	0.111	8.36993904884213e-18
383	CYBA	5.8809664203932e-22	-0.449394046432408	0.724	0.871	9.58303478203071e-18
384	RPL36A	6.15277604442953e-22	0.545581508205151	0.662	0.488	1.00259485643979e-17
385	AIP	6.63770918649959e-22	-0.569373671301162	0.354	0.542	1.08161471194011e-17
386	PDE7B	7.77988648768119e-22	-0.348917284693272	0.005	0.1	1.26773250316765e-17
387	PLSCR1	8.46416000357065e-22	-0.552644617131459	0.313	0.534	1.37923487258184e-17
388	FKBP4	8.93589257174775e-22	0.593759157878343	0.404	0.193	1.4561036945663e-17
389	SH3BGRL3	1.00898306375342e-21	-0.418937943454195	0.946	0.979	1.6441379023862e-17
390	HCST	1.07678383629668e-21	-0.56247636116376	0.52	0.695	1.75461926124545e-17
391	SGK1	1.25328551452758e-21	-0.578874019990319	0.162	0.355	2.0422287459227e-17
392	RBM3	1.55998373411528e-21	0.489124660136449	0.852	0.741	2.54199349474085e-17
393	AC022075.1	2.34235521237944e-21	-0.565896869597059	0.02	0.135	3.8168678185723e-17
394	WIPF1	2.59655789579266e-21	-0.436025324782041	0.532	0.725	4.23109109119414e-17
395	H3F3A	3.39493315327719e-21	-0.336218972274661	0.967	0.982	5.53204357326518e-17
396	IQGAP1	3.47012319705623e-21	-0.503621046604226	0.488	0.676	5.65456574960312e-17
397	NEDD9	3.58616650842656e-21	-0.566029835708836	0.189	0.377	5.84365832548108e-17
398	UBXN4	3.73460077489192e-21	-0.482950001510086	0.6	0.762	6.08553196268638e-17
399	IL2	3.89269153743765e-21	3.80915749895734	0.132	0.007	6.34314086025465e-17
400	TAP1	4.22132057143172e-21	-0.436462490805667	0.661	0.821	6.87864187114798e-17
401	PHTF2	4.23850436609887e-21	-0.428642393313669	0.058	0.206	6.9066428645581e-17
402	MT-ND4L	4.28096084824595e-21	0.356123543089991	0.987	0.987	6.97582570221678e-17
403	RAP1B	4.51280546818292e-21	-0.49824193335358	0.805	0.872	7.35361651040407e-17
404	SH3BGRL	4.55207035884288e-21	-0.44089186282927	0.18	0.377	7.41759864973447e-17
405	NCF4	5.78318000577479e-21	-0.392250391693463	0.025	0.143	9.42369181941002e-17
406	CYBC1	6.25595690066841e-21	-0.511358232846994	0.178	0.363	1.01940817696392e-16
407	CYLD	6.66238188982278e-21	-0.628370649289226	0.343	0.533	1.08563512894662e-16
408	NDUFAF4	6.87256004095422e-21	0.547564410556825	0.429	0.227	1.11988365867349e-16
409	JARID2	7.3141015841741e-21	-0.57756801474529	0.345	0.555	1.19183285314117e-16
410	LDHA	7.9867450589038e-21	0.512582592308851	0.909	0.883	1.30144010734837e-16
411	TSPAN5	8.49790397666581e-21	-0.506657414799865	0.123	0.293	1.38473345299769e-16
412	STX10	9.72114828972103e-21	-0.526891273589476	0.191	0.374	1.58406111381004e-16
413	IFNG	1.10305179251927e-20	0.949543217550956	0.582	0.88	1.79742289591015e-16
414	ARMCX6	1.2060230491348e-20	-0.492218767870485	0.113	0.285	1.96521455856515e-16
415	SNAP47	1.24373563565862e-20	-0.596067656006779	0.097	0.255	2.02666721830572e-16
416	KIF5B	2.02371490224931e-20	-0.462442970163195	0.434	0.619	3.29764343321525e-16
417	AREG	2.02412339126824e-20	0.683323619043391	0.152	0.018	3.29830906607159e-16
418	NDUFS5	2.29697645630005e-20	-0.418463207511937	0.798	0.896	3.74292313554093e-16
419	RPS29	2.49090865897821e-20	0.384181432142393	0.926	0.89	4.05893565980499e-16
420	TBX21	2.84079341509739e-20	-0.506195167153124	0.196	0.388	4.62907286990119e-16
421	ARF5	3.06962370552685e-20	-0.4754001280004	0.558	0.732	5.001951828156e-16
422	ATP10D	3.17669649627209e-20	-0.355584907850963	0.021	0.134	5.17642694067537e-16
423	TGFB1	3.27298788027525e-20	0.606127428226614	0.583	0.37	5.33333375090851e-16
424	ISG20	4.05810655120714e-20	0.760233765283802	0.672	0.508	6.61268462519204e-16
425	INSIG1	4.18276982965169e-20	1.40567952819134	0.306	0.129	6.81582343741743e-16
426	DUSP2	4.23673906690038e-20	0.909033671233921	0.805	0.665	6.90376630951417e-16
427	BNIP3	4.35537957503653e-20	0.362254205042904	0.123	0.006	7.09709101752202e-16
428	ZBED2	5.3316945520302e-20	-0.971609430526173	0.16	0.337	8.68799627253322e-16
429	NOP53	5.61690176942472e-20	0.451936022216843	0.822	0.663	9.15274143327758e-16
430	MFF	6.11572694018365e-20	-0.50413932233899	0.247	0.433	9.96557704902926e-16
431	RPL12	6.4877888285914e-20	0.37491552598895	0.99	0.986	1.05718518961897e-15
432	GALM	7.56666138223676e-20	-0.475908963298103	0.232	0.435	1.23298747223548e-15
433	KDM5B	7.73391972355999e-20	-0.564830735143357	0.23	0.412	1.2602422189541e-15
434	RPL27	7.89547907997541e-20	0.291015444481752	0.981	0.981	1.28656831608199e-15
435	TMEM59	8.34368753107976e-20	-0.457891953922578	0.584	0.754	1.35960388318945e-15
436	SECISBP2L	8.42466552269125e-20	-0.514616230750686	0.221	0.405	1.37279924692254e-15
437	FEZ1	9.55146979966193e-20	0.605808023391077	0.13	0.01	1.55641200385491e-15
438	C12orf57	1.2097450482685e-19	-0.459723737764412	0.611	0.765	1.97127955615352e-15
439	SGMS1	1.225543341769e-19	-0.44267251045691	0.1	0.26	1.99702287541258e-15
440	STAT4	1.41281958221204e-19	0.521752903587128	0.426	0.214	2.30218950921452e-15
441	IRF2	1.63201523053506e-19	-0.487751516211886	0.17	0.35	2.65936881815687e-15
442	EIF3E	2.1594537869097e-19	0.472630582709775	0.753	0.619	3.51882994576936e-15
443	PBX4	2.52715179058943e-19	0.54277853535347	0.238	0.076	4.11799384276548e-15
444	NFKBID	3.25818697933315e-19	0.920377180500266	0.626	0.441	5.30921568282337e-15
445	NHP2	4.13426044270017e-19	0.555288798816827	0.655	0.492	6.73677739137992e-15
446	SRM	4.15587903294772e-19	0.49286471871516	0.293	0.114	6.77200488418831e-15
447	CD2BP2	4.4389328514034e-19	-0.521319839623736	0.321	0.51	7.23324108136185e-15
448	SVIL	4.74225032508318e-19	0.329558253061707	0.111	0.003	7.72749690472304e-15
449	HDAC7	5.43016497589321e-19	-0.427301187686698	0.082	0.229	8.84845382821799e-15
450	TNF	5.95873161643887e-19	1.63929153242243	0.428	0.246	9.70975316898714e-15
451	CD44	6.38429307319143e-19	0.459676955829114	0.969	0.935	1.04032055627654e-14
452	TOMM40	6.68012073428525e-19	0.51306060133851	0.57	0.373	1.08852567365178e-14
453	SRSF7	6.95315972561098e-19	0.498480983969698	0.881	0.789	1.13301737728831e-14
454	S100A6	8.13050568165715e-19	-0.367073819965953	0.866	0.954	1.32486590082603e-14
455	DDIT4	8.34843298546475e-19	0.992115792929502	0.456	0.277	1.36037715498148e-14
456	SLC1A5	9.53724369441826e-19	-0.435089530809012	0.714	0.836	1.55409386000546e-14
457	C3orf14	1.00441382353604e-18	-0.370949054786761	0.036	0.154	1.63669232545198e-14
458	ARID3B	1.11648530768096e-18	-0.393249607145795	0.052	0.184	1.81931280886612e-14
459	ANTXR2	1.1408777678218e-18	0.443826147390296	0.124	0.01	1.85906032266562e-14
460	ACAP1	1.29417274608185e-18	-0.481003688779298	0.2	0.378	2.10885448974038e-14
461	CNIH1	1.47759395302098e-18	0.621887351270308	0.499	0.305	2.40773934644769e-14
462	RSL1D1	1.9834049254059e-18	0.479730808394676	0.703	0.54	3.23195832594892e-14
463	UTP4	2.03682679476711e-18	0.460474788480501	0.436	0.234	3.31900926207301e-14
464	CD2	2.13457195675905e-18	-0.409471626470473	0.843	0.921	3.47828500353887e-14
465	MT-ATP6	2.20547936532304e-18	0.35619000637819	0.991	0.996	3.59382862579389e-14
466	MAML2	2.22286471361316e-18	0.434878357517382	0.244	0.079	3.62215805083264e-14
467	XIST	2.35031093264022e-18	-0.444606327388285	0.087	0.232	3.82983166473724e-14
468	BST2	2.40744952042443e-18	-0.65792771999049	0.361	0.531	3.9229389935316e-14
469	TNFRSF9	2.51828984750846e-18	-0.289189051023892	0.699	0.908	4.10355330651503e-14
470	ATP2B4	4.20467882032687e-18	-0.49827228320952	0.25	0.442	6.85152413772264e-14
471	TIMMDC1	4.38486616827691e-18	-0.441470321716774	0.182	0.362	7.14513942120722e-14
472	LINC02416	5.3547410482342e-18	-0.349894727515978	0.032	0.145	8.72555053809763e-14
473	LY6E	5.82503639846362e-18	-0.662018453425113	0.483	0.644	9.49189681129647e-14
474	IL18RAP	6.29531231469082e-18	-0.438708251918218	0.093	0.239	1.02582114167887e-13
475	PRMT1	7.04362713853509e-18	0.512565522924935	0.684	0.529	1.14775904222429e-13
476	IMPDH2	9.02464890572573e-18	0.51029251291282	0.477	0.27	1.47056653918801e-13
477	SNHG8	9.34524602567045e-18	0.598207595746015	0.445	0.259	1.522807839883e-13
478	CAMTA2	1.02206329526008e-17	-0.551445472007066	0.138	0.296	1.66545213962631e-13
479	MATK	1.02393437507864e-17	0.361052585790191	0.128	0.014	1.66850106419065e-13
480	ASB2	1.10658075320681e-17	-0.396582481661604	0.016	0.111	1.80317333735049e-13
481	CASP3	1.19567853778864e-17	-0.429418388794502	0.125	0.282	1.94835817732659e-13
482	CLTA	1.36246137199199e-17	-0.464607638972606	0.5	0.666	2.22013080566096e-13
483	CSRNP1	1.36411494136193e-17	0.624742454763538	0.621	0.439	2.22282529694926e-13
484	TOMM20	1.36768162399515e-17	0.470568100885048	0.661	0.473	2.2286372063001e-13
485	SIRPG	1.39742411200897e-17	-0.387457634004757	0.032	0.142	2.27710259051861e-13
486	KIAA1324	1.65939244315903e-17	-0.306432564679956	0.016	0.11	2.70397998612763e-13
487	TRAF1	1.66788413785038e-17	0.604338266241537	0.722	0.595	2.7178172026272e-13
488	MAP3K8	1.6761601474713e-17	0.727337166016088	0.406	0.223	2.73130296030449e-13
489	GPR18	1.94444183287074e-17	-0.40421406591548	0.136	0.306	3.16846796666288e-13
490	ATP6V1B2	2.27759321203852e-17	-0.527678551349229	0.326	0.51	3.71133813901678e-13
491	MPP6	2.38745607842231e-17	0.342570728911286	0.123	0.013	3.89035967978915e-13
492	PSTPIP1	3.17774947468822e-17	-0.454296730738965	0.1	0.25	5.17814276900446e-13
493	ELOB	3.41352340088163e-17	-0.380778304834015	0.727	0.841	5.56233638173661e-13
494	TES	3.42611432388312e-17	0.467305553360335	0.208	0.064	5.58285329076754e-13
495	ITGB1	4.04168410062073e-17	-0.521514794921215	0.266	0.439	6.58592424196147e-13
496	COX8A	4.17070237535124e-17	-0.389635098238161	0.73	0.811	6.79615952063484e-13
497	ATP5MC3	4.91663224771863e-17	-0.38545374827978	0.732	0.828	8.01165224765751e-13
498	SRP14	5.21960879213022e-17	-0.310124491246786	0.928	0.961	8.50535252677619e-13
499	EBNA1BP2	5.31028700194605e-17	0.446999213713786	0.542	0.339	8.65311266967109e-13
500	TXNDC17	5.71312410849053e-17	-0.454291047775008	0.351	0.519	9.30953573478532e-13
501	EIF1AY	7.16649733852062e-17	0.331426699130778	0.114	0.01	1.16778074131194e-12
502	KDM6B	7.45450456976775e-17	0.62956999279196	0.686	0.531	1.21471151964365e-12
503	CLECL1	7.76657273492231e-17	-0.44822171830478	0.046	0.164	1.26556302715559e-12
504	SHISA5	7.9660689077471e-17	-0.445283488635465	0.349	0.529	1.29807092851739e-12
505	S1PR1	7.96619828166873e-17	0.34008769940857	0.108	0.007	1.29809200999792e-12
506	DEK	8.09388066364831e-17	-0.402091346495332	0.698	0.812	1.31889785414149e-12
507	KCNN4	8.12162944326109e-17	-0.447121641118465	0.078	0.214	1.3234195177794e-12
508	SYNJ2	8.2712707422116e-17	-0.491589909176651	0.152	0.306	1.34780356744338e-12
509	FAM45A	8.82997168176686e-17	-0.339350959216246	0.044	0.159	1.43884388554391e-12
510	CDK4	8.92603945229734e-17	0.532244639605586	0.451	0.277	1.45449812875185e-12
511	ADAM19	9.98325877553065e-17	-0.532229459179242	0.102	0.243	1.62677201747272e-12
512	DCTPP1	1.01036413481006e-16	0.511330653395033	0.464	0.287	1.64638835767299e-12
513	CCDC107	1.10389621163202e-16	-0.468893106273797	0.182	0.346	1.79879887685438e-12
514	GRPEL1	1.15554717214709e-16	0.470742718892523	0.515	0.33	1.88296411701368e-12
515	PFN1	1.15980248577532e-16	-0.34442351296851	0.969	0.981	1.88989815057089e-12
516	WAS	1.16052174824443e-16	-0.420494209727874	0.218	0.394	1.8910701887643e-12
517	FAM102A	1.16266271984058e-16	0.392904806796121	0.143	0.025	1.89455890198022e-12
518	DKC1	1.21386301051652e-16	0.489587095103244	0.465	0.268	1.97798977563668e-12
519	TNFRSF18	1.29591119170292e-16	-0.390437003487544	0.276	0.465	2.11168728687992e-12
520	GNPDA1	1.37519780993505e-16	0.49320924270264	0.266	0.106	2.24088483128917e-12
521	TAF1D	1.43007868660388e-16	0.522642874765581	0.626	0.449	2.33031321982102e-12
522	WDR43	1.58139354094063e-16	0.484902776127774	0.406	0.223	2.57688077496276e-12
523	LIMA1	1.76835971777078e-16	-0.304416646866951	0.031	0.136	2.88154216010748e-12
524	KLRC2	1.95048210074086e-16	-0.363443839811071	0.032	0.136	3.17831058315723e-12
525	TRIM8	2.05078969008972e-16	-0.412069743666396	0.073	0.203	3.34176180000119e-12
526	MTRNR2L12	2.0606128571908e-16	0.515821672062182	0.997	0.986	3.35776865079241e-12
527	PLK3	2.10150132499311e-16	0.513130911844638	0.312	0.147	3.42439640907627e-12
528	TMEM14C	2.29788681422859e-16	-0.37462578908853	0.071	0.197	3.74440656378549e-12
529	OSTF1	2.37543905522934e-16	-0.44039908381259	0.229	0.402	3.8707779404962e-12
530	ELF1	3.34972748175331e-16	-0.45110693192647	0.587	0.734	5.45838093151702e-12
531	CRYBG1	3.34979118752188e-16	0.494838625608095	0.206	0.067	5.4584847400669e-12
532	DDX39A	3.48467557627654e-16	0.50933582268645	0.575	0.413	5.67827885154262e-12
533	ZNRF1	3.54783268799873e-16	-0.372029919295096	0.044	0.157	5.78119336509392e-12
534	PDE4D	3.59378834621451e-16	-0.479162150365858	0.266	0.446	5.85607811015655e-12
535	UGCG	4.26431689421588e-16	-0.423141914006511	0.093	0.228	6.94870437912478e-12
536	ZFP36	4.51300925223014e-16	0.936575852090426	0.543	0.388	7.35394857650902e-12
537	PRKAR1A	4.54659110869033e-16	-0.464269709064522	0.397	0.566	7.40867021161089e-12
538	SLC25A5	5.53284821272127e-16	0.445851245834416	0.797	0.701	9.01577616262931e-12
539	IFI44	5.59918270351227e-16	-0.460571269568087	0.111	0.259	9.12386821537325e-12
540	ADK	5.65343148203502e-16	0.447047080942508	0.304	0.138	9.21226659997607e-12
541	RPL31	5.84216750490918e-16	0.328783105462937	0.939	0.898	9.51981194924951e-12
542	WDR1	6.14237130306106e-16	-0.382841966340155	0.676	0.784	1.0008994038338e-11
543	MT-ND5	7.33616264094407e-16	0.352698023594374	0.961	0.958	1.19542770234184e-11
544	CXCR4	8.28130527312783e-16	0.603609541157285	0.201	0.064	1.34943869425618e-11
545	SEL1L3	1.10516989621e-15	-0.399381713282072	0.085	0.216	1.8008743458742e-11
546	TRAP1	1.16883811954646e-15	0.410626806327101	0.242	0.093	1.90462171580095e-11
547	MRPL14	1.1963981450785e-15	0.427722524657747	0.51	0.324	1.94953077740541e-11
548	UQCRB	1.20887885777992e-15	-0.357304746992825	0.758	0.843	1.96986809875237e-11
549	SATB1	1.25676996886406e-15	0.645250786504913	0.368	0.2	2.04790666426399e-11
550	RAD21	1.29558174096917e-15	-0.461678473704217	0.453	0.605	2.11115044690926e-11
551	SRGAP2	1.40264315920573e-15	-0.348896711805468	0.029	0.127	2.28560702792574e-11
552	NAA20	1.47630097151825e-15	0.457916808726893	0.511	0.335	2.40563243308899e-11
553	RPS6KA1	1.48431442453295e-15	-0.301018578560847	0.041	0.147	2.41869035477643e-11
554	FIBP	1.5088000804339e-15	-0.490804163851564	0.162	0.307	2.45858973106704e-11
555	HIF1A	1.58946801655561e-15	-0.482947184755139	0.548	0.695	2.59003813297736e-11
556	CD37	1.87319657035844e-15	-0.394569442720475	0.577	0.73	3.05237381139908e-11
557	GADD45A	1.8964556082903e-15	0.513443081357665	0.22	0.079	3.09027441370905e-11
558	RHOA	1.90460205546673e-15	-0.28470668748067	0.956	0.983	3.10354904938303e-11
559	CDC42EP3	2.17534627313514e-15	0.615834054146247	0.558	0.391	3.54472675207371e-11
560	IER3	2.21592086896378e-15	0.696892082427264	0.202	0.068	3.61084305597648e-11
561	UBE2F	2.37510798990291e-15	-0.453940380632322	0.162	0.31	3.8702384695468e-11
562	ODC1	2.77106615370567e-15	0.509232806144492	0.53	0.352	4.51545229746338e-11
563	FURIN	3.05765069325216e-15	-0.50858581275782	0.158	0.307	4.98244180465439e-11
564	AC017002.3	3.12515878624007e-15	-0.314435416221769	0.016	0.1	5.0924462421782e-11
565	TC2N	3.27207986494118e-15	0.3167168457691	0.132	0.024	5.33185413992165e-11
566	MANF	3.45720949956027e-15	0.487949978604614	0.395	0.224	5.63352287953346e-11
567	CD52	3.84640796411267e-15	-0.471972281214074	0.608	0.741	6.26772177752159e-11
568	CEACAM21	4.08616800572311e-15	-0.267623059521449	0.021	0.111	6.65841076532581e-11
569	C14orf119	4.47878805214821e-15	-0.392771454374602	0.223	0.392	7.29818513097552e-11
570	PCSK1N	4.70067074508963e-15	0.426629299127331	0.101	0.008	7.65974297912356e-11
571	DYNLRB1	5.35016688151827e-15	-0.407812657410526	0.452	0.602	8.71809693343402e-11
572	CAPZB	5.86857364295262e-15	-0.397994051759501	0.622	0.741	9.5628407511913e-11
573	SAT1	5.89244596199613e-15	0.863270917208067	0.515	0.362	9.6017406950727e-11
574	TOMM7	6.49676402438106e-15	0.391756650448149	0.767	0.661	1.05864769777289e-10
575	GNL3	6.57872592089015e-15	0.444892788334903	0.413	0.234	1.07200338880905e-10
576	TMSB4X	7.00229135117854e-15	0.585298155016671	0.985	0.981	1.14102337567454e-10
577	CDK6	7.46987642066379e-15	-0.57455686454967	0.28	0.441	1.21721636274716e-10
578	TSPO	7.86127123186661e-15	-0.440393232745234	0.377	0.538	1.28099414723266e-10
579	PYCARD	8.61114411722112e-15	-0.287911770260421	0.035	0.135	1.40318593390118e-10
580	RFC1	8.70961201104007e-15	-0.415253848236926	0.202	0.364	1.41923127719898e-10
581	CTDSP1	9.1130676666224e-15	-0.406038282681969	0.19	0.348	1.48497437627612e-10
582	ELL2	9.64199032230491e-15	0.321179123272761	0.116	0.017	1.57116232301959e-10
583	CCNDBP1	9.7816458347451e-15	-0.395403485077919	0.249	0.42	1.59391918877171e-10
584	SFXN2	9.84557078924781e-15	-0.336179796365296	0.048	0.156	1.60433576010793e-10
585	PRKAR1B	1.02327285892216e-14	-0.390641967174166	0.112	0.245	1.66742312361365e-10
586	PNISR	1.0362956718226e-14	-0.38624226360023	0.607	0.741	1.68864379723492e-10
587	TRAV8-1	1.04016748868823e-14	-0.705570738989672	0.018	0.102	1.69495292281747e-10
588	C9orf16	1.27865632258605e-14	-0.444945797293606	0.492	0.622	2.08357047765397e-10
589	MIR4435-2HG	1.29549608423903e-14	-0.418473994588518	0.303	0.484	2.1110108692675e-10
590	MAD2L2	1.48388869016561e-14	-0.433279546020528	0.174	0.323	2.41799662062486e-10
591	ARRB2	1.57345956315418e-14	-0.420956329058253	0.294	0.462	2.56395235815974e-10
592	RPL17	1.72337353030928e-14	0.42471220683601	0.673	0.558	2.80823716763898e-10
593	MRTO4	1.82388538339636e-14	0.454741212513587	0.522	0.344	2.97202123224437e-10
594	CD99	1.86737790257764e-14	-0.31069478501381	0.849	0.917	3.04289229225026e-10
595	CD38	1.89671154883325e-14	-0.283737810191151	0.019	0.103	3.09069146882378e-10
596	MACF1	1.98687001500558e-14	-0.482297423617894	0.306	0.466	3.23760468945159e-10
597	AIFM2	2.12186541451099e-14	-0.271339090350329	0.029	0.121	3.45757969294566e-10
598	PLEKHF1	2.25607194074913e-14	-0.430964009251187	0.032	0.125	3.6762692274507e-10
599	TWF2	2.4608206457473e-14	-0.439215278398992	0.329	0.494	4.00990724224523e-10
600	GNB2	2.51970336244569e-14	-0.41615702976943	0.417	0.566	4.10585662910526e-10
601	ZAP70	2.66763937510003e-14	-0.432402320474895	0.194	0.348	4.3469183617255e-10
602	BEX2	2.8771608811416e-14	0.269237579841535	0.116	0.018	4.68833365582024e-10
603	STOM	3.46116873472914e-14	0.561428459578747	0.464	0.3	5.63997445324113e-10
604	TRAF5	3.48459134265184e-14	-0.381113386279081	0.141	0.284	5.67814159285117e-10
605	ACTR3	3.80671740454642e-14	-0.411483917514372	0.703	0.801	6.2030460107084e-10
606	HMGB1	3.87016920575213e-14	-0.302308459309019	0.874	0.919	6.3064407207731e-10
607	CENPV	4.13187135295994e-14	0.264212051949451	0.102	0.011	6.73288436964823e-10
608	ARF6	4.4632373202151e-14	-0.368673144817833	0.577	0.713	7.2728452132905e-10
609	RAP1A	4.54406547684623e-14	-0.417751671243183	0.522	0.654	7.40455469452094e-10
610	PABPC4	4.64146557378356e-14	0.400445461369327	0.293	0.139	7.56326815248032e-10
611	NOP56	4.971754297776e-14	0.428166588456912	0.453	0.278	8.101473628226e-10
612	ATP5PF	5.25546164583044e-14	-0.351619548517721	0.623	0.745	8.56377475188071e-10
613	EEF1D	5.61277480564923e-14	0.269653083628755	0.962	0.942	9.14601654580542e-10
614	GPSM3	5.72755234342034e-14	-0.39496370501198	0.342	0.513	9.33304654360344e-10
615	SP140	6.01121073981863e-14	-0.519679930279178	0.295	0.444	9.79526790053445e-10
616	ICAM3	6.29044566805222e-14	-0.398845968365661	0.155	0.299	1.02502812160911e-09
617	TSPYL2	6.31452740793045e-14	0.51423804902393	0.318	0.164	1.02895224112227e-09
618	ARL4A	6.94236663377201e-14	0.357491875348563	0.204	0.072	1.13125864297315e-09
619	TNFRSF10A	7.3898016491775e-14	0.262872913107036	0.105	0.014	1.20416817873347e-09
620	CHST12	7.72456373985901e-14	-0.436496143843465	0.168	0.314	1.25871766141003e-09
621	CMSS1	8.60003846907498e-14	0.290846783771731	0.128	0.025	1.40137626853577e-09
622	CAMK1D	8.95583828512828e-14	0.300881275563362	0.107	0.015	1.45935384856165e-09
623	MIS18BP1	9.20492666478737e-14	-0.422654198971336	0.122	0.256	1.4999428000271e-09
624	SRPRB	9.94749302769987e-14	0.451028914808776	0.423	0.261	1.62094398886369e-09
625	BATF3	1.03767342655458e-13	0.530122298686868	0.215	0.083	1.69088884857068e-09
626	SHMT2	1.07394379005829e-13	-0.467332054518679	0.346	0.498	1.74999140589999e-09
627	ZCRB1	1.16089898661217e-13	-0.414201213672507	0.174	0.321	1.89168489868453e-09
628	RRP9	1.1748420722668e-13	0.399375380201958	0.322	0.168	1.91440515675875e-09
629	SDCBP	1.24979580801248e-13	0.54683230566586	0.716	0.59	2.03654226915634e-09
630	ITM2A	1.25327750326953e-13	-0.361244396550916	0.517	0.676	2.04221569157769e-09
631	LRP10	1.28711114348955e-13	-0.388321261543011	0.336	0.505	2.09734760831622e-09
632	CD83	1.3593784685088e-13	0.826592628494115	0.2	0.075	2.21510721443509e-09
633	PA2G4	1.37374878956319e-13	0.402050605520345	0.726	0.626	2.23852365259322e-09
634	LINC01588	1.40328156756182e-13	-0.35013817279146	0.035	0.127	2.28664731434198e-09
635	AP1S1	1.45397929897678e-13	-0.275794101241309	0.057	0.164	2.36925926768267e-09
636	CD6	1.5232392176623e-13	0.429461528629119	0.659	0.508	2.48211830518071e-09
637	SSH1	1.55986211970189e-13	-0.309632911804446	0.045	0.145	2.54179532405423e-09
638	HSPA5	1.56361229019736e-13	0.462329953841306	0.789	0.686	2.5479062268766e-09
639	MAPRE2	1.58128025402058e-13	-0.437530734763538	0.418	0.572	2.57669617392653e-09
640	NPC2	1.65087798747351e-13	0.397040430643293	0.221	0.089	2.69010568058809e-09
641	ERLEC1	1.72626693997369e-13	-0.369748607120333	0.218	0.369	2.81295197868712e-09
642	SLC7A5	1.73862343623411e-13	-0.302271877030768	0.747	0.883	2.83308688934348e-09
643	PNO1	1.93851593534299e-13	0.446012960273128	0.44	0.275	3.1588117166414e-09
644	PIM3	1.95424620009691e-13	0.63366657937886	0.752	0.655	3.18444418305791e-09
645	CCT5	2.11614571083308e-13	0.413132567242113	0.726	0.618	3.44825943580251e-09
646	SELENOH	2.28794727062372e-13	-0.404495778417365	0.58	0.716	3.72821007748134e-09
647	TPR	2.38811859034976e-13	-0.379235751893186	0.42	0.577	3.89143924297494e-09
648	PTPN6	2.64910021824221e-13	-0.398662049601574	0.27	0.437	4.31670880562568e-09
649	AEN	2.7975264962234e-13	0.354321200860969	0.244	0.104	4.55856942559602e-09
650	ZBTB8OS	2.88646841643286e-13	-0.410751361303655	0.25	0.398	4.70350028457734e-09
651	SLC29A1	3.45956469966658e-13	0.298422387941552	0.146	0.039	5.63736067810669e-09
652	IRF2BP2	3.58091630400328e-13	0.428134811472849	0.309	0.159	5.83510311737334e-09
653	SOCS3	3.60918419357902e-13	0.44165566252021	0.209	0.083	5.88116564343701e-09
654	C19orf48	3.65102321596034e-13	0.28465836062426	0.178	0.057	5.94934233040737e-09
655	DEF6	3.75651105146722e-13	-0.426181850329563	0.187	0.323	6.12123475836583e-09
656	DNPH1	3.83747806192559e-13	-0.41625847016192	0.218	0.36	6.25317050190776e-09
657	FYB1	3.8866689526672e-13	-0.439563487963027	0.287	0.452	6.33332705837121e-09
658	SERAC1	4.13367384250578e-13	-0.308115672783917	0.035	0.125	6.73582152636316e-09
659	IGF2R	4.31127826802846e-13	-0.43846338988317	0.249	0.401	7.02522793775237e-09
660	GIMAP4	4.53597724512122e-13	0.544912000718952	0.215	0.088	7.39137492092503e-09
661	ZNHIT1	4.62674619280534e-13	-0.380899672310902	0.227	0.377	7.5392829211763e-09
662	ABI3	4.91419472454699e-13	-0.363915913947385	0.093	0.213	8.00768030364933e-09
663	MDFIC	5.37363778654299e-13	0.410636981042057	0.249	0.114	8.7563427731718e-09
664	STAT5A	5.37979389766046e-13	0.547583084082686	0.539	0.384	8.76637415623771e-09
665	CAP1	5.60796409940561e-13	-0.328776957938927	0.679	0.779	9.13817749998144e-09
666	CD8B	5.98576195307594e-13	-0.360043467008902	0.544	0.716	9.75379910253724e-09
667	DYNLL1	6.55923462083222e-13	-0.438853453862708	0.451	0.586	1.06882728146461e-08
668	TFPT	6.93966259010715e-13	-0.333680360510094	0.098	0.22	1.13081801905796e-08
669	PHGDH	7.13100377744867e-13	-0.289405323493947	0.04	0.132	1.16199706553526e-08
670	NOTCH1	7.38003676366115e-13	-0.394931978726798	0.116	0.243	1.20257699063859e-08
671	ARPC3	7.60157955017038e-13	-0.25527335420156	0.925	0.947	1.23867738770026e-08
672	DNAJC2	8.25332545448286e-13	0.399485941191713	0.495	0.33	1.34487938280798e-08
673	FOXN2	8.50720131622269e-13	-0.361836742200096	0.16	0.299	1.38624845447849e-08
674	ATP5MG	8.75079491989486e-13	-0.293574510549326	0.877	0.939	1.42594203219687e-08
675	EIF4A2	8.9036283750164e-13	0.407196621457564	0.645	0.502	1.45084624370892e-08
676	RALA	9.26877727861724e-13	-0.49597311654568	0.499	0.627	1.51034725755068e-08
677	DBN1	1.05014449058622e-12	-0.354469154796254	0.07	0.177	1.71121044741025e-08
678	CTSW	1.08783283975238e-12	-0.440960298219163	0.193	0.335	1.77262361237651e-08
679	G3BP1	1.11203533109489e-12	0.439015689844438	0.555	0.401	1.81206157201913e-08
680	RAB9A	1.12286554394881e-12	0.429754681178215	0.249	0.117	1.82970940386458e-08
681	TTN	1.1547850162523e-12	-0.268557815693377	0.039	0.131	1.88172218398312e-08
682	ARHGDIB	1.16604301809695e-12	-0.331199649879585	0.632	0.777	1.90006709798897e-08
683	NAP1L4	1.20999652412476e-12	-0.467163873132944	0.314	0.46	1.9716893360613e-08
684	NBL1	1.22620292695056e-12	-0.378094408040088	0.088	0.199	1.99809766946594e-08
685	SERP1	1.30708307876272e-12	0.386779561261539	0.789	0.7	2.12989187684385e-08
686	POLR3H	1.32985973817867e-12	0.333045353831937	0.253	0.115	2.16700644336214e-08
687	TSHZ2	1.33008297578161e-12	-0.333824411204789	0.028	0.111	2.16737020903613e-08
688	ARHGAP15	1.3710857396568e-12	-0.370943171778178	0.186	0.33	2.23418421277075e-08
689	PEA15	1.37379107836439e-12	0.382718834533224	0.305	0.157	2.23859256219477e-08
690	ELMSAN1	1.55790549306479e-12	0.3624779979145	0.181	0.064	2.53860700094907e-08
691	RALY	1.69402615878077e-12	-0.365356485330946	0.607	0.725	2.76041562573326e-08
692	RPS4X	1.73528353386043e-12	0.261002506075669	0.996	0.999	2.82764451842558e-08
693	SRI	1.89532040099976e-12	-0.380371953368711	0.463	0.604	3.08842459342911e-08
694	SPN	1.9971364916348e-12	-0.37614714138664	0.161	0.295	3.2543339131189e-08
695	CALHM2	2.01733209882293e-12	-0.265282049322562	0.033	0.118	3.28724265503196e-08
696	TMEM140	2.03105347810314e-12	-0.331587799185227	0.092	0.211	3.30960164256907e-08
697	NDUFB3	2.21258794159809e-12	-0.380072375081153	0.308	0.458	3.60541205083409e-08
698	SPPL2A	2.24893072282182e-12	-0.356194583515525	0.312	0.463	3.66463261283816e-08
699	LYSMD2	2.26767317512787e-12	0.384637386437631	0.368	0.21	3.69517343887086e-08
700	PHF6	2.38693575812162e-12	-0.441564764863951	0.172	0.305	3.88951181785918e-08
701	ISCA1	2.44343755364323e-12	0.355201508962509	0.303	0.156	3.98158149366165e-08
702	TRPV2	2.46169629552609e-12	-0.308801540186136	0.097	0.218	4.01133411355977e-08
703	MT-CO1	2.60279704027799e-12	0.253578501799581	0.998	0.997	4.24125777713298e-08
704	MPST	2.60997975921009e-12	-0.299430771753498	0.062	0.163	4.25296201763284e-08
705	SERPINB9	2.68244686359665e-12	0.66463103676542	0.537	0.412	4.37104716423074e-08
706	HK1	2.91382280389459e-12	-0.3992285990406	0.217	0.355	4.74807425894624e-08
707	HSBP1	3.04101081341634e-12	-0.371072187846762	0.341	0.487	4.95532712046193e-08
708	NDUFV2	3.07406253249502e-12	-0.477859657762184	0.649	0.737	5.00918489670064e-08
709	SNHG15	3.37819471341822e-12	0.427255105037565	0.638	0.491	5.50476828551499e-08
710	PLEC	3.38216550685036e-12	-0.418509729844193	0.145	0.275	5.51123869341267e-08
711	PDCD5	3.69962483837285e-12	0.382859258298814	0.647	0.523	6.02853867412855e-08
712	MSI2	3.70204229604028e-12	-0.348706524500778	0.103	0.218	6.03247792139764e-08
713	NDUFB10	3.79593477869637e-12	-0.353467080072673	0.358	0.505	6.18547572188574e-08
714	HDGFL3	3.90159807540647e-12	-0.256371171774293	0.033	0.117	6.35765406387484e-08
715	VAMP5	3.9881471113207e-12	-0.354243495304481	0.099	0.21	6.49868571789709e-08
716	BATF	4.08837406414946e-12	-0.292397092694142	0.718	0.869	6.66200553753155e-08
717	RRP12	4.0952151902219e-12	0.346793702632862	0.268	0.128	6.67315315246659e-08
718	CDKN2A	4.2521696698926e-12	-0.312174600926639	0.056	0.156	6.92891047708999e-08
719	CKLF	4.90672317281161e-12	-0.386543611113403	0.139	0.268	7.99550541009652e-08
720	ACTR2	5.53665333895406e-12	-0.386902359062091	0.41	0.549	9.02197661582564e-08
721	JAK3	6.09550784681208e-12	-0.334798761036531	0.173	0.31	9.93263003638028e-08
722	SACS	6.10475203741365e-12	0.353610435500615	0.271	0.132	9.94769344496555e-08
723	GPATCH4	6.51370235766824e-12	0.338530117001733	0.438	0.275	1.06140779918204e-07
724	RRS1	6.66752979473007e-12	0.385596539574457	0.357	0.207	1.08647398005127e-07
725	NR3C1	7.23700056312834e-12	0.483706844909282	0.618	0.481	1.17926924176176e-07
726	FCMR	7.24951110570888e-12	0.368449741221199	0.181	0.068	1.18130783467526e-07
727	F5	7.38141723336117e-12	-0.375331727598656	0.042	0.131	1.2028019381762e-07
728	EIF5B	7.44188539079162e-12	0.360294003396376	0.708	0.579	1.21265522442949e-07
729	RCAN1	7.48487456646209e-12	-0.348638617122565	0.03	0.11	1.219660310605e-07
730	FKBP11	7.87922539431787e-12	0.424930038450709	0.39	0.245	1.2839197780041e-07
731	CCR5	7.92043058185142e-12	-0.272988771812146	0.051	0.147	1.29063416331269e-07
732	SKA2	8.49927428276178e-12	-0.262461712133093	0.059	0.159	1.38495674437603e-07
733	ARFGAP3	1.03344783070492e-11	0.432793856325997	0.388	0.235	1.68400324013366e-07
734	CCND2	1.07314232699802e-11	-0.399771678705668	0.355	0.495	1.74868542184328e-07
735	PRDX6	1.1231032234883e-11	-0.378870941165565	0.538	0.659	1.83009670267418e-07
736	IPO5	1.12987904445416e-11	0.361716396761188	0.242	0.113	1.84113790293805e-07
737	CEBPZOS	1.15453982145179e-11	-0.363930211631153	0.159	0.285	1.88132263905569e-07
738	ROCK1	1.21290595300976e-11	-0.383261560324818	0.421	0.562	1.9764302504294e-07
739	DGKH	1.25063955848021e-11	-0.276533755906807	0.033	0.114	2.03791716054351e-07
740	ABCE1	1.27971331923191e-11	0.380937909871973	0.503	0.349	2.08529285368839e-07
741	TYMP	1.30932059071248e-11	-0.422467051971321	0.426	0.565	2.13353790256599e-07
742	DNTTIP2	1.4317483893142e-11	0.394555041754371	0.628	0.494	2.33303400038748e-07
743	CD320	1.46538209505669e-11	0.294120618725068	0.224	0.099	2.38784012389488e-07
744	MEF2A	1.46956393004026e-11	-0.335069223434882	0.091	0.199	2.39465442400061e-07
745	ARNT	1.54864003995501e-11	-0.312825229388843	0.056	0.149	2.5235089451067e-07
746	PUS7	1.54870414985765e-11	0.315220773401399	0.171	0.061	2.52361341219304e-07
747	EVI2A	1.6653147801744e-11	-0.299297931160666	0.634	0.789	2.71363043429418e-07
748	VPS25	1.8233657619643e-11	-0.33928450862791	0.136	0.255	2.97117450912082e-07
749	NUCB1	1.84303704736676e-11	-0.418416700474615	0.231	0.362	3.00322886868413e-07
750	SYNE3	1.98630778599165e-11	-0.285272695936513	0.035	0.115	3.23668853727339e-07
751	TUBB	2.06770684529752e-11	0.484687531444852	0.493	0.364	3.36932830441231e-07
752	HINT1	2.07659420189166e-11	0.300008103357597	0.913	0.876	3.38381025198247e-07
753	CMTM3	2.22366600041208e-11	-0.334953057341116	0.241	0.382	3.62346374767148e-07
754	WDR74	2.25453404383657e-11	0.375450704450793	0.422	0.273	3.67376322443169e-07
755	EPC1	2.32645619313423e-11	-0.337028351453567	0.503	0.65	3.79096036671222e-07
756	VPS28	2.4344730910451e-11	-0.355820727129721	0.43	0.558	3.966973901858e-07
757	R3HDM1	2.4843721183173e-11	-0.319704482043324	0.091	0.199	4.04828436679805e-07
758	RPS20	2.4843896505847e-11	0.328798200712648	0.863	0.819	4.04831293562776e-07
759	SLC44A2	2.70577157482743e-11	-0.319855099526935	0.201	0.342	4.4090547811813e-07
760	EIF4B	2.70583000127369e-11	0.382120130037067	0.553	0.408	4.40914998707548e-07
761	TAX1BP1	2.76667207945623e-11	-0.31470529560743	0.603	0.727	4.50829215347392e-07
762	ITPR1	2.88151410861662e-11	-0.384925812747439	0.093	0.2	4.69542723999078e-07
763	TPP1	2.98392540625501e-11	-0.340949268966922	0.139	0.263	4.86230644949253e-07
764	ETS1	3.26588834026496e-11	-0.424045010981069	0.187	0.318	5.32176505046175e-07
765	SEPT7	3.33308873921126e-11	-0.297698594096971	0.731	0.818	5.43126810054475e-07
766	TSTD1	3.59996525087699e-11	-0.372826817640784	0.196	0.33	5.86614337630406e-07
767	PRR14	3.63148442755423e-11	-0.404448653855027	0.189	0.316	5.91750387469963e-07
768	OTUD4	3.74550750030598e-11	0.373924627030753	0.277	0.142	6.10330447174859e-07
769	STX11	4.01082419597161e-11	0.423766573636358	0.355	0.21	6.53563802733574e-07
770	WDR12	4.12931263498859e-11	0.285605764085885	0.25	0.118	6.72871493871391e-07
771	SAT2	4.31957275756658e-11	-0.372791139739535	0.214	0.344	7.03874380845475e-07
772	AK6	4.3882058241547e-11	0.350204835842976	0.466	0.31	7.15058139046009e-07
773	NXT1	4.95981791492675e-11	0.362691239410782	0.518	0.378	8.08202329237314e-07
774	EIF3M	5.59115839522588e-11	0.351896887305478	0.733	0.641	9.11079260502057e-07
775	ANP32B	5.76254359785748e-11	0.3753708235121	0.721	0.624	9.39006479270876e-07
776	RNF115	5.80819502681182e-11	-0.30841818799786	0.22	0.36	9.46445379618985e-07
777	DNAJC15	5.97265080336354e-11	-0.361001459151027	0.251	0.382	9.73243448408088e-07
778	NANS	6.02396170115474e-11	0.340409429580474	0.275	0.143	9.81604559203164e-07
779	TRAC	6.21253531871502e-11	-0.409066710564556	0.628	0.74	1.01233263018461e-06
780	PRKCH	6.37711065724126e-11	-0.320685000713056	0.631	0.761	1.03915018159746e-06
781	THEMIS	6.47753359154766e-11	-0.422439969282177	0.267	0.409	1.05551409874269e-06
782	CDC42SE1	6.52144432000589e-11	-0.336556915636606	0.427	0.574	1.06266935194496e-06
783	SAMD9L	6.54146957244286e-11	-0.375097247229449	0.132	0.252	1.06593246682956e-06
784	STAT6	6.79447276383572e-11	0.368113295761534	0.336	0.193	1.10715933686703e-06
785	CNBP	6.916916145615e-11	0.304419134437636	0.873	0.797	1.12711148592796e-06
786	NDUFS7	7.7786046447411e-11	-0.337549528198751	0.328	0.476	1.26752362686056e-06
787	NDRG1	7.8741166951467e-11	0.363577822864973	0.162	0.06	1.28308731547415e-06
788	PPDPF	8.45606860918838e-11	-0.324654932535122	0.676	0.765	1.37791637986725e-06
789	PDE4DIP	8.76170872658167e-11	-0.368969414135336	0.091	0.196	1.42772043699648e-06
790	ETS2	8.83756597419415e-11	0.38615185769051	0.231	0.111	1.44008137549494e-06
791	ATP1A1	8.93393601122716e-11	0.338150228004743	0.542	0.385	1.45578487302947e-06
792	FAM102B	9.13307955855686e-11	-0.284029376765333	0.05	0.138	1.48823531406684e-06
793	CEP57	9.2040076506283e-11	-0.325260392812085	0.224	0.357	1.49979304666988e-06
794	SEPT1	1.00017882136765e-10	-0.364662491739892	0.268	0.409	1.62979138941858e-06
795	LRBA	1.00326164274359e-10	-0.387552229895749	0.174	0.303	1.63481484685069e-06
796	CMC1	1.00574335543086e-10	0.635982489505537	0.255	0.142	1.63885879767458e-06
797	CD5	1.01009684439665e-10	0.399202759655105	0.179	0.074	1.64595280794433e-06
798	ERP44	1.03816671900766e-10	-0.361713293863155	0.343	0.476	1.69169266862298e-06
799	ILK	1.05163460650905e-10	-0.3537841413051	0.261	0.402	1.7136385913065e-06
800	ATP5MC2	1.07679281256063e-10	-0.291557099088842	0.72	0.821	1.75463388806754e-06
801	IQCG	1.08934357888153e-10	0.573207756825973	0.131	0.04	1.77508536178745e-06
802	TRAPPC1	1.10563944186406e-10	-0.34576371718371	0.418	0.561	1.80163947051749e-06
803	HNRNPAB	1.11461080033439e-10	0.376538968036095	0.5	0.352	1.8162582991449e-06
804	RHOG	1.20289246872924e-10	0.371103760188798	0.78	0.693	1.9601132777943e-06
805	CCDC86	1.33511744401382e-10	0.36573376450393	0.375	0.234	2.17557387502053e-06
806	DIMT1	1.37870200902359e-10	0.366770778104314	0.385	0.242	2.24659492370395e-06
807	PFKFB3	1.44072678726267e-10	0.512870463846744	0.294	0.163	2.34766429984452e-06
808	ARPC5	1.47831210006985e-10	-0.321845948480694	0.48	0.605	2.40890956706383e-06
809	POLE3	1.4930810507972e-10	0.356055562912446	0.325	0.185	2.43297557227403e-06
810	RANGAP1	1.52230518904773e-10	0.337842259884055	0.272	0.142	2.48059630555328e-06
811	MCM6	1.52353332698711e-10	-0.299636874328767	0.116	0.228	2.4825975563255e-06
812	PDE4B	1.52360996413162e-10	0.378756342732933	0.257	0.131	2.48272243655247e-06
813	MFSD2A	1.62862230708577e-10	0.281017476142967	0.149	0.051	2.65384004939627e-06
814	ATXN1	1.6658791948404e-10	-0.314088316252209	0.332	0.478	2.71455014799244e-06
815	ATF6B	1.68141903803765e-10	-0.291339746538803	0.211	0.345	2.73987232248235e-06
816	LEPROTL1	1.68574957184598e-10	-0.355625244816077	0.489	0.616	2.74692892732303e-06
817	RCL1	1.70381202394515e-10	0.300231020869982	0.202	0.089	2.77636169301862e-06
818	RELL1	1.7935622597018e-10	-0.280287244802772	0.073	0.17	2.92260970218409e-06
819	ILF2	1.79706928897752e-10	0.301570626103739	0.815	0.722	2.92832440638887e-06
820	CERS5	1.91554678705322e-10	-0.316033315250675	0.102	0.206	3.12138348950323e-06
821	KDELR2	1.96088887744217e-10	0.366922245177513	0.577	0.438	3.19526842579201e-06
822	IMP4	1.98004295600129e-10	0.350190250676669	0.552	0.409	3.22647999680409e-06
823	GCLM	2.00906620001788e-10	0.402866776518391	0.291	0.164	3.27377337292913e-06
824	PLPP5	2.34435522220606e-10	-0.288792331433628	0.115	0.228	3.82012683458477e-06
825	RPL7	2.37225813889759e-10	0.25075528229666	0.96	0.947	3.86559463733362e-06
826	TRAF4	2.41798581090441e-10	0.463039396067484	0.372	0.236	3.94010787886873e-06
827	IRF3	2.48735695019868e-10	-0.302757602570481	0.166	0.289	4.05314815034875e-06
828	LBH	2.64774092933007e-10	-0.458451717894073	0.28	0.417	4.31449384434335e-06
829	MDM2	2.786781644947e-10	-0.397668347331987	0.167	0.288	4.54106069044114e-06
830	PROSER1	2.86992671030135e-10	-0.318288190360616	0.081	0.177	4.67654557443606e-06
831	CAPZA1	2.89141894718546e-10	-0.348689790402819	0.524	0.647	4.71156717443871e-06
832	PTP4A1	3.04855589914304e-10	0.38105816586592	0.297	0.17	4.96762183765358e-06
833	CALCOCO2	3.07750223736495e-10	-0.34482899792446	0.293	0.417	5.01478989578619e-06
834	NT5E	3.52096835711617e-10	0.488736997809641	0.141	0.05	5.7374179379208e-06
835	ATP5IF1	3.53435358636564e-10	-0.361058890773791	0.378	0.508	5.75922916898281e-06
836	APOBEC3C	3.62233086256417e-10	-0.336957433034349	0.521	0.652	5.90258814054831e-06
837	SNHG12	3.63815404198038e-10	0.441648353359657	0.395	0.249	5.92837201140702e-06
838	SNRPD2	3.6406665376596e-10	0.276030350566102	0.91	0.883	5.93246612311631e-06
839	COMMD8	3.88802939627885e-10	-0.276186249806903	0.132	0.246	6.33554390123639e-06
840	EPB41L4A-AS1	3.89583773844354e-10	0.335219649845266	0.322	0.188	6.34826759479375e-06
841	NRDC	4.26925929346251e-10	-0.321951276678112	0.25	0.377	6.95675801869716e-06
842	RAPGEF1	4.34462834701771e-10	-0.282263517150888	0.12	0.234	7.07957189146535e-06
843	F2R	5.38517621522314e-10	-0.317505238887757	0.083	0.184	8.7751446427061e-06
844	RAC2	5.39096684554347e-10	-0.300517840811355	0.578	0.712	8.78458047481309e-06
845	BBIP1	5.55033099706167e-10	-0.298176332612054	0.149	0.266	9.04426435971199e-06
846	SPEN	5.66929473389592e-10	-0.45312484149866	0.33	0.444	9.23811576888341e-06
847	ARPC1B	5.94128911294447e-10	-0.337678107253069	0.167	0.285	9.68133060954302e-06
848	MT-ND4	5.98376394174765e-10	0.398085036613407	0.868	0.829	9.7505433430778e-06
849	AC013264.1	6.0486069839787e-10	0.31160012943675	0.104	0.026	9.8562050803933e-06
850	GBP4	6.05005174775605e-10	-0.292380477440512	0.148	0.268	9.85855932296848e-06
851	BUB3	6.66598654403489e-10	-0.291662711617214	0.551	0.673	1.08622250735048e-05
852	CTSB	6.78589085161364e-10	-0.389132397275537	0.19	0.31	1.10576091427044e-05
853	MTHFD1	6.81955280036007e-10	-0.290903108283348	0.059	0.143	1.11124612881867e-05
854	SLC9B2	7.12244834885874e-10	0.327677676066831	0.22	0.107	1.16060295844653e-05
855	TMEM14B	7.1907985721422e-10	-0.366817247662613	0.35	0.465	1.17174062733057e-05
856	BARD1	7.49726343838987e-10	-0.260711627354898	0.049	0.131	1.22167907728563e-05
857	CNIH4	7.52519674086529e-10	-0.377325789074207	0.253	0.378	1.226230808924e-05
858	NDUFS8	7.67034771910508e-10	-0.318732532246865	0.341	0.466	1.24988316082817e-05
859	DCAF11	7.68806981887243e-10	-0.28632481892242	0.157	0.278	1.25277097698526e-05
860	SF3B5	8.09716079974495e-10	0.324276858453523	0.672	0.542	1.31943235231844e-05
861	PRKAG1	8.55505877061481e-10	-0.302343370626954	0.152	0.268	1.39404682667168e-05
862	MIF	8.67324587601746e-10	0.294652080126161	0.919	0.908	1.41330541549705e-05
863	RPF2	8.80118576630513e-10	0.370000865877594	0.349	0.218	1.43415322061942e-05
864	SNX10	8.80169199646753e-10	-0.298820689398693	0.104	0.209	1.43423571082438e-05
865	ATG2B	8.82315091727436e-10	-0.253626698578872	0.074	0.167	1.43773244196986e-05
866	ARMCX3	8.89277038087966e-10	-0.303085789088674	0.178	0.299	1.44907693356434e-05
867	AHCY	8.93032820112271e-10	0.280196723013402	0.206	0.095	1.45519698037295e-05
868	TALDO1	9.20625541270249e-10	-0.290170812623428	0.356	0.498	1.50015931949987e-05
869	LSM10	9.52858834044514e-10	-0.334521946331753	0.342	0.471	1.55268347007554e-05
870	SYNCRIP	9.84243531048751e-10	0.36071431809031	0.605	0.488	1.60382483384394e-05
871	EED	1.00034923632362e-09	-0.41193426748162	0.144	0.255	1.63006908058933e-05
872	ANKRD37	1.00827134630454e-09	0.291609228384098	0.196	0.089	1.64297815880325e-05
873	SEPHS2	1.04933648602927e-09	-0.335027238417531	0.171	0.287	1.70989380398469e-05
874	SERBP1	1.13102951174253e-09	0.306819842873861	0.865	0.85	1.84301258938445e-05
875	RCN2	1.1440435195723e-09	-0.33214756026847	0.189	0.31	1.86421891514307e-05
876	PRDX3	1.15458770702793e-09	-0.343084757211566	0.354	0.47	1.88140066860202e-05
877	MYADM	1.18250253900674e-09	0.727581602452758	0.263	0.152	1.92688788731149e-05
878	GGA2	1.18506215382913e-09	0.336842603550157	0.203	0.096	1.93105877966457e-05
879	MRPS11	1.2096907390385e-09	-0.307760813159191	0.166	0.277	1.97119105926324e-05
880	MAT2B	1.24168003093938e-09	-0.329994782537467	0.384	0.509	2.02331761041572e-05
881	RAB24	1.25934584353664e-09	-0.279122125767135	0.074	0.166	2.05210405204296e-05
882	VEZT	1.26782996704447e-09	-0.337483942080497	0.15	0.26	2.06592893129897e-05
883	JOSD2	1.30048578118243e-09	-0.298485721194584	0.155	0.266	2.11914158043677e-05
884	GNG5	1.35160642410506e-09	-0.254575653050443	0.769	0.833	2.20244266807919e-05
885	PPRC1	1.37495667599782e-09	0.307637290868872	0.294	0.167	2.24049190353845e-05
886	TBK1	1.40900226048938e-09	-0.295185327329346	0.076	0.17	2.29596918346744e-05
887	SLBP	1.4144947525246e-09	0.345633195985883	0.347	0.214	2.30491919923883e-05
888	FGD3	1.42231149560262e-09	-0.303483814897975	0.11	0.213	2.31765658208447e-05
889	KPNA2	1.4545508770907e-09	0.375089115325962	0.383	0.255	2.3701906542193e-05
890	TET2	1.4667375201965e-09	-0.312784241373083	0.078	0.168	2.3900487891602e-05
891	CD3EAP	1.524306400499e-09	0.252046594167377	0.144	0.053	2.48385727961312e-05
892	ZYX	1.53286331273836e-09	-0.354566515008026	0.376	0.502	2.49780076810716e-05
893	PRPF19	1.54418356506828e-09	0.328180916716792	0.358	0.224	2.51624711927876e-05
894	COPE	1.58052116223792e-09	-0.301897591121797	0.596	0.701	2.57545923386669e-05
895	TOMM5	1.66847492453383e-09	0.37388279100716	0.549	0.437	2.71877988952787e-05
896	NIFK	1.73727891753275e-09	0.370267595045118	0.554	0.428	2.83089599611961e-05
897	NCKAP1L	1.83855158571335e-09	-0.298162559348281	0.142	0.25	2.99591980891991e-05
898	UBALD2	1.86165980103119e-09	-0.283425579190911	0.105	0.203	3.03357464578033e-05
899	ENO2	1.94463588733918e-09	0.259439598063394	0.147	0.056	3.16878417841919e-05
900	ARL5A	2.06632076884882e-09	0.295041344998872	0.416	0.281	3.36706969283916e-05
901	UPP1	2.08002080758053e-09	0.41794726459281	0.271	0.154	3.38939390595248e-05
902	MCOLN2	2.25333524435349e-09	0.357627331958292	0.195	0.093	3.67180978067401e-05
903	SMIM19	2.2607458666941e-09	-0.308723433765746	0.114	0.214	3.68388538977803e-05
904	NOC2L	2.28564382962945e-09	0.333898970898076	0.416	0.28	3.72445662038119e-05
905	CARHSP1	2.32826335412277e-09	-0.279829857489378	0.136	0.246	3.79390513554305e-05
906	PITPNC1	2.34857555015404e-09	0.338255569578115	0.234	0.121	3.82700385897601e-05
907	SMIM29	2.446086670966e-09	-0.252687616359763	0.107	0.21	3.98589823033909e-05
908	CD63	2.71073617041147e-09	-0.332332812431017	0.538	0.65	4.41714458968549e-05
909	UBA3	2.76863855446875e-09	-0.315193738321007	0.163	0.273	4.51149652450682e-05
910	DUSP10	2.85419087899055e-09	0.34403016669641	0.148	0.058	4.6509040373151e-05
911	IFT57	2.87477073363742e-09	0.267201208888407	0.17	0.072	4.68443891046217e-05
912	CLINT1	3.09248496949511e-09	0.282697876449233	0.275	0.152	5.03920425779228e-05
913	ETHE1	3.10287002932286e-09	-0.270234438923538	0.104	0.203	5.0561267127816e-05
914	SYTL2	3.20364080366425e-09	-0.30349535418994	0.099	0.197	5.22033268957089e-05
915	C16orf87	3.21922596902833e-09	-0.31143057658337	0.11	0.207	5.24572871653166e-05
916	CFLAR	3.26838552276104e-09	-0.274644774998839	0.754	0.833	5.32583420933911e-05
917	USP48	3.41132969490514e-09	-0.305478626647174	0.16	0.271	5.55876173784793e-05
918	FBXW11	3.44968036343348e-09	-0.298539682168077	0.177	0.296	5.62125415221485e-05
919	IKBKB	3.61995571296609e-09	-0.294938041249784	0.125	0.229	5.89871783427825e-05
920	PAPOLA	3.72958110000687e-09	-0.305206037380816	0.589	0.684	6.0773524024612e-05
921	TCIRG1	4.0547036007571e-09	-0.291614450739676	0.117	0.217	6.60713951743369e-05
922	TMSB10	4.20366517573115e-09	-0.273131132998045	0.939	0.949	6.84987240385392e-05
923	SLC39A10	4.2268407111972e-09	0.254967160353933	0.152	0.061	6.88763693889584e-05
924	UCK2	4.25330834120478e-09	0.255978782010555	0.191	0.088	6.93076594199319e-05
925	SLC1A4	4.34173323774628e-09	-0.300653552572388	0.05	0.127	7.07485431090757e-05
926	FOXP4	4.35536053851743e-09	0.274362373561759	0.112	0.035	7.09705999751415e-05
927	TKT	4.77336235065256e-09	0.363642360443013	0.398	0.274	7.77819395038836e-05
928	DHRS7	4.79171335104678e-09	-0.292080590093367	0.343	0.466	7.80809690553072e-05
929	RHEB	4.8529221660941e-09	0.325218677955674	0.545	0.405	7.90783666965034e-05
930	TRBV19	4.9917980519878e-09	-0.528298721408635	0.053	0.134	8.13413492571413e-05
931	RAC1	5.39898021620597e-09	-0.338131262425694	0.553	0.645	8.79763826230763e-05
932	CCL20	5.45866329458006e-09	1.67097542449389	0.062	0.15	8.89489183851821e-05
933	HSPA1A	5.64575131987401e-09	-0.398823427740213	0.086	0.178	9.19975177573469e-05
934	DDX18	5.69109319434207e-09	0.311006810435307	0.628	0.516	9.27363636018041e-05
935	CALM2	5.75163762632957e-09	0.295341864463116	0.887	0.833	9.37229351210404e-05
936	RSBN1	5.78995240200537e-09	0.266221160691048	0.25	0.134	9.43472743906775e-05
937	ANP32E	5.9422375859787e-09	-0.374547987154499	0.34	0.458	9.6828761463523e-05
938	ITM2C	5.97757945305341e-09	0.448125002480915	0.334	0.21	9.74046571875053e-05
939	CLEC2D	6.18986030066828e-09	-0.265008266706004	0.807	0.879	0.00010086377359939
940	C5orf24	6.31019720850064e-09	-0.298060677426602	0.132	0.234	0.000102824663512518
941	TLN1	6.53134221798401e-09	-0.31934744397514	0.368	0.491	0.000106428221442049
942	TFRC	6.63375580751763e-09	-0.363853706965356	0.289	0.406	0.0001080970508835
943	MYDGF	6.74373268439634e-09	0.330280395674822	0.638	0.527	0.000109889124092238
944	CANX	7.08545997982049e-09	0.348346047117798	0.53	0.414	0.000115457570371175
945	USP36	7.24688241724795e-09	0.283503965786053	0.295	0.167	0.000118087948989055
946	SLTM	7.33878171162984e-09	-0.306722326737424	0.461	0.581	0.000119585447991008
947	BID	7.85457304720791e-09	0.291447267062066	0.177	0.082	0.000127990267804253
948	SCAND1	7.87153533796889e-09	-0.304480458563259	0.5	0.613	0.000128266668332203
949	PLIN3	8.11507788565177e-09	-0.268299072984355	0.088	0.179	0.000132235194146696
950	MTHFS	8.12182221471662e-09	0.253634320589681	0.154	0.064	0.000132345092988807
951	IVNS1ABP	8.14347096138601e-09	-0.466032378408113	0.33	0.441	0.000132697859315785
952	GTPBP4	8.33000574342571e-09	0.355581355908895	0.566	0.439	0.000135737443589122
953	COX5B	8.70903773089337e-09	-0.262905699192478	0.689	0.771	0.000141913769824908
954	ACADM	9.71504682179367e-09	-0.269290844047653	0.122	0.221	0.000158306687961128
955	ID3	9.9052069688166e-09	0.716571233635161	0.129	0.049	0.000161405347556866
956	PITHD1	1.00676981743347e-08	0.326300454782253	0.374	0.246	0.000164053141750784
957	PIN4	1.03645753458547e-08	-0.279549665028069	0.202	0.32	0.000168890755260703
958	EML4	1.04459218872511e-08	0.314767826336605	0.371	0.243	0.000170216297152757
959	TOMM22	1.05627338154353e-08	0.316635609888258	0.614	0.501	0.000172119747522518
960	HDLBP	1.10710399705368e-08	-0.339198269980584	0.243	0.357	0.000180402596319897
961	THYN1	1.11905075817487e-08	-0.284083452029147	0.154	0.261	0.000182349321044595
962	KIF20B	1.13208513389875e-08	-0.317722204092652	0.143	0.248	0.000184473272568802
963	EXOC2	1.14458360983016e-08	-0.329271506719426	0.202	0.316	0.000186509899221825
964	GABARAP	1.19485713857313e-08	-0.268696728295392	0.669	0.765	0.000194701970730492
965	SH3KBP1	1.19611247561267e-08	-0.314681288230533	0.371	0.499	0.000194906527901084
966	NEAT1	1.29373092896459e-08	-0.308507888037973	0.528	0.659	0.000210813454874779
967	ITGB7	1.38623957919535e-08	-0.327037843057044	0.176	0.284	0.000225887739429882
968	TIFA	1.40122198725775e-08	0.290209446212267	0.159	0.068	0.000228329122823651
969	CARS	1.4343092126051e-08	-0.30956778115829	0.404	0.52	0.000233720686194001
970	LRRC59	1.51877503978569e-08	0.308145079463077	0.496	0.373	0.000247484392733078
971	PPP1R12A	1.52478495389095e-08	-0.336172559929613	0.365	0.477	0.00024846370823653
972	MPHOSPH8	1.69653752368477e-08	-0.267683489955032	0.437	0.569	0.000276450789484433
973	CD27	1.69849280248669e-08	-0.460121605465111	0.462	0.57	0.000276769402165207
974	ADGRE5	1.7180272116393e-08	0.466459120671332	0.768	0.694	0.000279952534136623
975	RIOK1	1.80904790414397e-08	0.352285884059768	0.396	0.268	0.000294784355980259
976	TSC22D4	1.86977934069277e-08	-0.284458226781365	0.241	0.36	0.000304680543565888
977	CALR	1.91146093305365e-08	0.317141966009392	0.718	0.595	0.000311472559041092
978	STK4	1.93137880697664e-08	0.368083182156114	0.722	0.652	0.000314718176596843
979	XBP1	1.94354317711043e-08	0.377478490503282	0.677	0.588	0.000316700360710145
980	EVI2B	1.97510201898747e-08	-0.287473407059211	0.292	0.42	0.000321842873994008
981	DARS	2.02248267848438e-08	0.305483016359514	0.452	0.317	0.000329563552459029
982	NT5C	2.06560271133993e-08	-0.322815786786448	0.237	0.356	0.000336589961812841
983	WNK1	2.07819591598137e-08	-0.307602040440053	0.362	0.484	0.000338642024509164
984	CCT7	2.12557213113835e-08	0.308540417334637	0.68	0.581	0.000346361978768993
985	UBASH3B	2.34144192632358e-08	-0.261527591812741	0.049	0.121	0.000381537961894427
986	NFATC3	2.44857262225423e-08	-0.313263832857634	0.163	0.266	0.000398994908796327
987	TRMT10C	2.48850049085959e-08	0.323196907898059	0.427	0.303	0.00040550115498557
988	DPH2	2.53649317469786e-08	0.290562012739783	0.303	0.184	0.000413321562817017
989	RB1CC1	2.59864506696186e-08	-0.310978719197314	0.262	0.377	0.000423449213661434
990	NDUFV1	2.60782273009259e-08	-0.318525241068197	0.266	0.374	0.000424944713868588
991	NDUFC1	2.61365890119393e-08	-0.281821922413275	0.38	0.491	0.00042589571794955
992	EIF2S1	2.68332533119218e-08	0.339941869401758	0.547	0.434	0.000437247862717766
993	DDX24	2.71361919888534e-08	0.274742521250482	0.732	0.637	0.000442184248458366
994	FKBP1A	2.77699899425372e-08	-0.297937428346299	0.617	0.712	0.000452511986113644
995	TMEM70	2.79826238636659e-08	-0.446044976764492	0.366	0.458	0.000455976855858436
996	UHRF1BP1L	2.80010153366506e-08	-0.319326888901962	0.281	0.395	0.000456276544910722
997	HMGN3	2.86645165962839e-08	-0.32082775157862	0.164	0.27	0.000467088297936446
998	ZNRD1	2.89431049586696e-08	-0.267137831934595	0.391	0.508	0.000471627895301522
999	CEMIP2	2.92343899828193e-08	-0.306766377646136	0.232	0.346	0.000476374384770041
1000	TRADD	2.98696543484848e-08	-0.300929699042917	0.13	0.228	0.000486726017608559
1001	SRSF10	3.108900038528e-08	0.271564551717183	0.707	0.609	0.000506595261278138
1002	RSBN1L	3.13829489413557e-08	-0.308313753640031	0.256	0.364	0.000511385152999391
1003	IRF7	3.17733152765797e-08	-0.280167867579145	0.399	0.524	0.000517746172431866
1004	CTNNB1	3.35964545459833e-08	-0.325132057888839	0.218	0.323	0.000547454226826798
1005	POLB	3.39816926987372e-08	-0.265951249400936	0.172	0.281	0.000553731682525922
1006	HAPLN3	3.51265127392536e-08	-0.257254765205219	0.095	0.182	0.000572386525086137
1007	NUDT5	3.60919613432192e-08	-0.315697717930193	0.325	0.43	0.000588118510087758
1008	DDX17	3.67073227424424e-08	-0.303503205095985	0.467	0.565	0.000598145824088098
1009	SLC25A38	3.77526667734167e-08	0.273223460267181	0.286	0.171	0.000615179705072824
1010	UBE2E3	3.81010285118158e-08	-0.301573126223249	0.306	0.428	0.000620856259600039
1011	IFI35	3.84542529858834e-08	-0.27591842639828	0.264	0.384	0.000626612052404971
1012	SMIM15	3.95471164759109e-08	-0.312442363873695	0.257	0.366	0.000644420262974968
1013	SMS	3.98297637086563e-08	0.346210709964954	0.326	0.211	0.000649025999632554
1014	LASP1	3.98915512320724e-08	-0.272044728118563	0.117	0.213	0.00065003282732662
1015	MX2	4.0065020663672e-08	0.427790937275827	0.216	0.12	0.000652859511714535
1016	KLRB1	4.02716342833702e-08	-0.268353902365939	0.086	0.174	0.000656226280647517
1017	USP22	4.05184977852896e-08	-0.310498967115029	0.166	0.267	0.000660248921411293
1018	EZR	4.20950541526212e-08	0.55878732617885	0.852	0.837	0.000685938907416963
1019	ARL6IP4	4.22256774670432e-08	-0.303344016091131	0.448	0.556	0.000688067414325469
1020	FAM96A	4.26878799358989e-08	-0.30872983130628	0.229	0.335	0.000695599003555473
1021	SNRPE	4.30292640887727e-08	0.316335934108068	0.663	0.579	0.000701161858326551
1022	BTN3A2	4.35596754734423e-08	-0.2788654249669	0.219	0.337	0.000709804911839742
1023	TRAFD1	4.5814614743589e-08	-0.264052741535377	0.125	0.218	0.000746549147246783
1024	MDN1	4.59960730126686e-08	0.265928880066346	0.213	0.111	0.000749506009741434
1025	PPM1B	4.6870636870629e-08	-0.287863310330286	0.156	0.256	0.000763757027806899
1026	AKAP11	4.80460674043646e-08	-0.308687768679926	0.118	0.211	0.000782910668354122
1027	BLOC1S1	4.99121860938757e-08	-0.297353153782236	0.199	0.307	0.000813319072399705
1028	PHF20L1	5.08357622450357e-08	-0.26574330882917	0.314	0.433	0.000828368745782857
1029	LAPTM5	5.22173753751083e-08	-0.303766692936077	0.511	0.615	0.00085088213173739
1030	LGALS8	5.23548559218041e-08	-0.293798818126606	0.219	0.327	0.000853122377245798
1031	FDPS	5.38973727891899e-08	-0.298879659485054	0.262	0.371	0.000878257689599849
1032	FUNDC2	5.48608539784213e-08	0.293922640380266	0.551	0.428	0.000893957615578375
1033	RHBDF2	5.52636855499969e-08	0.274352010994721	0.155	0.07	0.000900521756037199
1034	POLR2G	5.67431613036573e-08	-0.297987250020361	0.296	0.408	0.000924629813443096
1035	HNRNPF	5.85676384997974e-08	0.286895042822484	0.836	0.794	0.000954359669354199
1036	LSM7	6.02201855059795e-08	0.303558764410751	0.681	0.577	0.000981287922819935
1037	EIF4E2	6.14922482643392e-08	-0.260698456363934	0.253	0.364	0.00100201618546741
1038	NR4A1	6.43061406589729e-08	0.968247855090305	0.585	0.515	0.00104786856203796
1039	ESYT1	6.43618879402061e-08	-0.279871660049718	0.142	0.242	0.00104877696398566
1040	UQCRC1	6.44410773056164e-08	-0.303095962749208	0.381	0.495	0.00105006735469502
1041	CTPS1	6.62598896523093e-08	0.274249742479441	0.296	0.182	0.00107970490188438
1042	TIMM8A	6.6670025609899e-08	0.261423736445434	0.22	0.118	0.0010863880673133
1043	RPIA	6.68776676753817e-08	0.318349177053756	0.402	0.281	0.00108977159477034
1044	PTPRE	7.04536681812543e-08	-0.339014401433857	0.231	0.331	0.00114804252301354
1045	EWSR1	7.63349167582305e-08	-0.251256879102959	0.728	0.805	0.00124387746857537
1046	AQP3	7.71535616690125e-08	0.496719273477969	0.136	0.057	0.00125721728739656
1047	ATP2B1	7.86703673612516e-08	0.29293332054091	0.19	0.097	0.0012819336361516
1048	RNF126	7.99798267270158e-08	0.273413038385148	0.289	0.174	0.00130327127651672
1049	UCHL3	8.3888899779791e-08	0.253584045483092	0.219	0.118	0.00136696962191169
1050	TUBB4B	8.59837077640335e-08	0.380233676580772	0.478	0.37	0.00140110451801493
1051	ACAP2	8.67328692648122e-08	-0.28729349910322	0.194	0.298	0.00141331210467011
1052	GNL2	8.896644843029e-08	0.289909243830081	0.37	0.253	0.00144970827717157
1053	PMAIP1	9.27574099672175e-08	0.420007242791775	0.45	0.324	0.00151148199541581
1054	SDAD1	9.45796492806766e-08	0.299357354196349	0.395	0.271	0.00154117538502862
1055	ANK3	9.50771323335273e-08	0.252012607833904	0.123	0.047	0.00154928187137483
1056	TSEN15	9.73884420424903e-08	-0.256312838467403	0.195	0.3	0.00158694466308238
1057	ICAM2	9.9932332959755e-08	0.283495233640733	0.23	0.131	0.00162839736557921
1058	STAG2	1.00227682961502e-07	-0.296905790030014	0.301	0.413	0.00163321009385767
1059	OSTC	1.03203441863938e-07	0.319567835014055	0.584	0.46	0.00168170008517287
1060	ANXA6	1.08435983494666e-07	-0.336837943812198	0.283	0.395	0.00176696435104559
1061	RPS17	1.09313809832986e-07	0.271012545349588	0.321	0.207	0.0017812685312285
1062	CCT3	1.11347057654145e-07	0.284221273962008	0.677	0.58	0.0018144003044743
1063	NUDT21	1.1537038212556e-07	-0.298765709010449	0.378	0.478	0.001879960376736
1064	TRIM69	1.15968393597181e-07	-0.276359906902344	0.265	0.376	0.00188970497366606
1065	MRPL41	1.17673048020614e-07	-0.253456483387801	0.545	0.647	0.0019174823174959
1066	CGGBP1	1.29593844180655e-07	-0.301470839169297	0.246	0.35	0.00211173169092377
1067	RGS1	1.30040958343132e-07	-0.332949978203317	0.106	0.2	0.00211901741620133
1068	DDRGK1	1.51145638106171e-07	-0.281349555602647	0.228	0.335	0.00246291817294006
1069	HIGD2A	1.52986185357135e-07	-0.271793175311569	0.527	0.63	0.00249290989039452
1070	FADD	1.56436048989845e-07	-0.267362730708397	0.139	0.232	0.00254912541828953
1071	IL2RG	1.56483812210207e-07	-0.356871386726863	0.314	0.423	0.00254990371996532
1072	MAX	1.61691731695635e-07	0.260861307366738	0.476	0.346	0.00263476676798037
1073	FOXP1	1.65876949080995e-07	0.356876604292054	0.671	0.559	0.00270296488527481
1074	BICDL1	1.68611378634415e-07	0.369367989548098	0.45	0.332	0.00274752241484779
1075	LTBP4	1.70688701335273e-07	0.396420809798017	0.461	0.349	0.00278137238825828
1076	FAM129A	1.77806361713344e-07	0.357187042797233	0.536	0.419	0.00289735466411894
1077	PFKP	1.8023922615469e-07	0.302525120178512	0.497	0.376	0.00293699819019068
1078	HNRNPA0	1.91186121570148e-07	0.301730325983281	0.778	0.716	0.00311537785098556
1079	EIF4A1	1.94979586653938e-07	0.252832706860752	0.407	0.28	0.00317719236452593
1080	BAG1	1.95650020046488e-07	0.301643708619714	0.47	0.35	0.00318811707665752
1081	IL23A	1.96857695773071e-07	0.465640853913887	0.114	0.045	0.00320779615262219
1082	SNU13	1.99920698937938e-07	0.255018099910214	0.826	0.798	0.0032577077891937
1083	C15orf40	2.04219471763303e-07	-0.257447696747864	0.138	0.229	0.00332775629238302
1084	ALG3	2.0579757515201e-07	0.290457245951631	0.338	0.224	0.003353471487102
1085	EOMES	2.0721514671195e-07	0.348926538688241	0.159	0.078	0.00337657081567122
1086	USP33	2.16026773055082e-07	-0.253909128445835	0.127	0.217	0.00352015626693257
1087	M6PR	2.1876509585104e-07	0.314176933391808	0.508	0.384	0.00356477723689269
1088	AES	2.34425996376091e-07	-0.305306309341193	0.305	0.412	0.0038199716109484
1089	DCP2	2.34576165570787e-07	-0.265028141447265	0.141	0.234	0.00382241861797598
1090	TSG101	2.38037110315393e-07	-0.25584207367024	0.201	0.305	0.00387881471258933
1091	TCP1	2.42080023444816e-07	0.283425536142986	0.533	0.423	0.00394469398203327
1092	EIF3F	2.42149563906151e-07	0.276885238932948	0.742	0.663	0.00394582714385073
1093	SOD2	2.42786135552702e-07	0.329247471970955	0.221	0.127	0.00395620007883128
1094	CHST11	2.73238240235815e-07	-0.29862118970426	0.142	0.235	0.0044524171246426
1095	RARA	2.74371050899398e-07	0.304157100110333	0.25	0.147	0.00447087627440568
1096	CTSA	2.74832420354274e-07	-0.265431847668607	0.14	0.232	0.0044783942896729
1097	LARP7	2.75709923023302e-07	-0.277050101467897	0.173	0.27	0.00449269319566471
1098	MRPL3	2.80512984179187e-07	0.287784682938016	0.445	0.323	0.00457095907719985
1099	CDKN1A	2.84373570248809e-07	0.456048631985107	0.343	0.238	0.00463386732720434
1100	C4orf3	2.97274668906279e-07	-0.277372469734285	0.539	0.644	0.00484409072982782
1101	TMEM179B	3.00566112632841e-07	-0.278941877613916	0.285	0.385	0.00489772480535215
1102	SMDT1	3.09420364495862e-07	0.289018772423862	0.435	0.318	0.00504200483946008
1103	USP8	3.10172614924367e-07	-0.267866703454536	0.234	0.335	0.00505426276019256
1104	TGOLN2	3.11018837361893e-07	-0.27810972477918	0.247	0.349	0.00506805195481205
1105	TNIK	3.13609753511606e-07	0.273043745247615	0.279	0.172	0.00511027093347161
1106	PTPRJ	3.19361611276357e-07	-0.29291967181221	0.103	0.185	0.00520399745574824
1107	GOLGA4	3.22690313539184e-07	-0.316813066895779	0.382	0.487	0.005258238659121
1108	PCK2	3.263668479314e-07	-0.266814310708412	0.141	0.232	0.00531814778704216
1109	THUMPD3-AS1	3.32028856422357e-07	0.31413724263298	0.229	0.132	0.00541041021540231
1110	ACTA2	3.33488436828273e-07	-0.299601357371688	0.104	0.188	0.0054341940781167
1111	MIIP	3.34097119465177e-07	-0.262785842803737	0.123	0.209	0.00544411256168506
1112	LAMTOR1	3.56091411737176e-07	-0.273111365719205	0.385	0.487	0.00580250955425728
1113	NABP2	3.62614406793327e-07	-0.27861856725246	0.12	0.203	0.00590880175869726
1114	PPP6R1	3.71746535032229e-07	-0.281905155906785	0.133	0.224	0.00605760978835017
1115	TARSL2	3.76649588906682e-07	-0.267727866017537	0.152	0.249	0.00613750505123438
1116	NUDT22	4.20012395659221e-07	-0.270399255910423	0.167	0.261	0.006844101987267
1117	RAB3GAP1	4.31156864808155e-07	-0.258775967134266	0.118	0.202	0.00702570111204889
1118	LGALS1	4.39210155476333e-07	0.487079827630343	0.426	0.314	0.00715692948348685
1119	SYNGR2	4.84796725834353e-07	0.308308411166264	0.633	0.534	0.00789976264747079
1120	C4orf48	4.98013428383925e-07	-0.27655757214691	0.465	0.569	0.00811512881551607
1121	CRTAM	5.12954897313408e-07	0.594433914623051	0.688	0.648	0.00835860005172198
1122	MOB3A	5.25596353755492e-07	-0.259041299078926	0.098	0.175	0.00856459258444574
1123	ESF1	5.74477065001213e-07	0.263271162980042	0.355	0.238	0.00936110377419476
1124	POLR2H	5.95676727867519e-07	0.274995131711091	0.309	0.204	0.00970655228060122
1125	REEP5	6.23372090027715e-07	-0.267248606519336	0.549	0.638	0.0101578482070016
1126	RANBP1	6.36018890353228e-07	0.308404356062616	0.578	0.502	0.0103639278183059
1127	PCGF5	6.50624184429791e-07	0.27310474924531	0.398	0.275	0.0106019210852834
1128	TMEM123	6.53405796755375e-07	0.315107755671976	0.419	0.306	0.0106472474581288
1129	DECR1	6.63308665157189e-07	-0.257493257453303	0.137	0.224	0.0108086146987364
1130	RIPOR2	7.12211860368789e-07	0.266797682430666	0.171	0.089	0.0116054922647094
1131	INPP5K	7.32437618078099e-07	-0.25310086132009	0.12	0.204	0.0119350709865826
1132	OSBPL8	7.58233114225407e-07	-0.262651743334357	0.189	0.287	0.012355408596303
1133	PAK2	8.27307371713629e-07	-0.271969064387991	0.535	0.629	0.0134809736220736
1134	GRWD1	8.60965389834862e-07	0.285292654041428	0.364	0.256	0.0140294310273591
1135	PHB	8.84833565812176e-07	0.275603478327937	0.533	0.424	0.0144183629549094
1136	EPSTI1	9.00513601060314e-07	-0.284248802594349	0.163	0.256	0.0146738691292778
1137	IAH1	9.16031277596875e-07	-0.267460918381678	0.264	0.355	0.0149267296684411
1138	REX1BD	9.8793609058223e-07	-0.263433763973212	0.197	0.292	0.0160984185960374
1139	ARL6IP6	1.03597626755127e-06	-0.252403863945843	0.195	0.292	0.0168812332797479
1140	TESPA1	1.03697949136314e-06	0.354574572192675	0.254	0.161	0.0168975808117623
1141	PES1	1.05617715637939e-06	0.266591742261609	0.395	0.285	0.0172104067632022
1142	CISD3	1.1642432295986e-06	0.288348153938998	0.26	0.164	0.0189713434263092
1143	SUCO	1.18277731346355e-06	-0.257748058255711	0.146	0.234	0.0192733563228885
1144	NDUFB4	1.20409176916883e-06	-0.25623596553047	0.589	0.672	0.0196206753786061
1145	CHMP4B	1.21671200450872e-06	0.338280102239446	0.481	0.384	0.0198263221134695
1146	RANGRF	1.2374023505192e-06	-0.259630491333649	0.211	0.305	0.0201634713017103
1147	GRIPAP1	1.24247092571685e-06	-0.256754092457018	0.17	0.263	0.020246063734556
1148	MT2A	1.32266675719097e-06	0.872734395817963	0.357	0.271	0.0215528548084269
1149	FKBP2	1.33543735948832e-06	0.280853267596757	0.475	0.37	0.0217609517728622
1150	TOP1	1.34236829673163e-06	0.296628246043835	0.721	0.612	0.021873891395242
1151	CHMP5	1.36520712941072e-06	-0.251058943506624	0.308	0.412	0.0222460501737476
1152	PSMA1	1.39681245107969e-06	-0.276007317086131	0.303	0.396	0.0227610588903435
1153	EPS15	1.4046974960227e-06	-0.264106614856897	0.232	0.328	0.0228895456976898
1154	TAPBP	1.4166641422459e-06	0.277659118899438	0.509	0.406	0.0230845421978969
1155	AHNAK	1.43669971916587e-06	0.463369143664891	0.481	0.384	0.0234110219238078
1156	NUTF2	1.4426798415246e-06	0.281994634314641	0.496	0.398	0.0235084680176434
1157	WDR46	1.49031637943937e-06	0.277310034426809	0.455	0.344	0.0242847054029646
1158	BPTF	1.51279287088122e-06	-0.277959361009483	0.227	0.328	0.0246509598310094
1159	CYFIP2	1.58603985556664e-06	-0.2951554621829	0.171	0.261	0.0258445194464584
1160	IFRD1	1.85718477032716e-06	0.291779684024105	0.336	0.235	0.030262825832481
1161	CD47	1.88147943225086e-06	0.313690104227494	0.349	0.248	0.0306587073485278
1162	CCND3	1.88800137541022e-06	0.251189015036534	0.157	0.082	0.0307649824123096
1163	DNPEP	1.94219805074077e-06	0.261739104078219	0.401	0.293	0.0316481172368209
1164	RTF2	1.98908002703932e-06	-0.282758490713116	0.348	0.442	0.0324120590406058
1165	SERINC3	2.03032824779144e-06	-0.286065218021794	0.237	0.327	0.0330841987977616
1166	CNOT9	2.04335716535669e-06	-0.270645671399729	0.215	0.303	0.0332965050094873
1167	BTG3	2.11081839103039e-06	0.269076203240364	0.551	0.448	0.0343957856818402
1168	ITSN2	2.15744349399295e-06	-0.25786061498779	0.296	0.394	0.0351555417346151
1169	ATP5F1D	2.27196213861455e-06	-0.258143811784837	0.629	0.702	0.037021623048724
1170	KMT2A	2.33177263064089e-06	-0.264072552709771	0.189	0.281	0.0379962350162933
1171	MAP4K5	2.52255594272211e-06	0.251910337229787	0.183	0.103	0.0411050490866569
1172	RRP7A	2.60465821546464e-06	0.280758251888177	0.543	0.448	0.0424429056209963
1173	RECQL	2.63692051954318e-06	-0.257300519083149	0.213	0.306	0.0429686198659561
1174	UXT	2.70042720315893e-06	0.264470265966762	0.601	0.499	0.0440034612754748
1175	SNRPF	2.77294461389899e-06	0.25159519239498	0.577	0.48	0.0451851324834841
1176	SCNM1	2.95933419360647e-06	-0.256164942475596	0.261	0.352	0.0482223506848174
