# Supplementary material for: Type I Interferon Drives a Cellular State Inert to TCR‐Stimulation and Could Impede Effective T‐Cell Differentiation in Cancer
Source: Eur J Immunol. 2024 Nov 12;55(1):e202451371. doi: 10.1002/eji.202451371 (PMC11739669; doi:10.1002/eji.202451371)
Supplement: Supplementary file 6 — Supplementary Table 4: Differentially expressed genes upregulated in ISG cluster This table presents the results of a Wilcoxon Rank Sum test to identify differentially expressed genes within ISG relative to all remaining clusters. This analysis was performed using the “FindMarkers” function from the “Seurat” package, with no log fold threshold or minimum percentage. All other parameters were left at their default values. The results were then filtered to include only significantly (adjusted p‐value < 0.05) upregulated (average log2 fold change > 0.5) genes. [file EJI-55-e202451371-s005.csv]

gene_symbol	p_val	avg_log2FC	pct.1	pct.2	p_val_adj	DE
AL162457.1	2.571338297449882e-13	7.392261152189006	0.006	0	4.189995755694583e-9	up
KRT1	3.007866835136698e-11	5.515817540685232	0.006	0	4.901319007855249e-7	up
CYP1B1	2.079266810331378e-7	4.737813058834436	0.004	0	0.0033881652674349803	up
PTGDR2	1.708542866980819e-8	4.577258298686935	0.006	0	0.00027840706017452443	up
RGPD3	1.7105997844010717e-8	4.237383921014275	0.006	0	2.7874223486815466e-4	up
IFIT3	0	4.201264268065273	0.616	0.059	0	up
ZNF391	2.0854855254879695e-7	4.096159297248871	0.004	0	0.003398298663782646	up
AC005332.3	8.449544407716449e-7	4.045630071405045	0.005	0	0.013768532612373954	up
IFIT1	0	3.865002760827531	0.626	0.061	0	up
HFE	3.300256386700074e-16	3.862568317254106	0.012	0.001	5.37776778212777e-12	up
TGM1	2.9385602096368275e-15	3.848672287085157	0.012	0.001	4.7883838616032104e-11	up
AC015912.1	6.873606259471444e-7	3.6826204543478562	0.006	0.001	0.011200541399808717	up
CMPK2	0	3.5450328668018942	0.487	0.055	0	up
LINC00920	5.833887123977415e-16	3.5364067674854383	0.013	0.001	9.506319068521197e-12	up
LAMP3	6.4769829611400815e-161	3.444472817392263	0.182	0.02	1.0554243735177763e-156	up
IFI6	0	3.412893230442321	0.933	0.283	0	up
TRIM34	2.5989258112356192e-8	3.3775543297142425	0.007	0.001	4.2349496094084416e-4	up
TNFSF13B	9.475740884682697e-34	3.3720311117374693	0.049	0.007	1.5440719771590454e-29	up
LINC00278	1.2956415009869948e-11	3.3524877995422955	0.012	0.001	2.111247825858308e-7	up
RSAD2	0	3.165411555711694	0.536	0.081	0	up
MNDA	1.653394124187708e-14	3.1493338278146528	0.019	0.003	2.69420572536387e-10	up
OAS1	0	3.0893193719819605	0.69	0.134	0	up
AC009041.1	1.0056326640756816e-7	3.0698891036294436	0.009	0.001	0.0016386784261113233	up
NEXN	8.598878285265146e-12	3.0311252268743063	0.016	0.002	1.4011872165839554e-7	up
PLCL1	8.444522592202996e-16	2.945481123499043	0.023	0.004	1.3760349563994782e-11	up
CDHR1	7.212766273697657e-10	2.9229860975085966	0.009	0.001	1.1753202642990332e-5	up
RTP4	1.0134449341513727e-178	2.9121287797150046	0.275	0.046	1.6514085201996617e-174	up
OAS3	0	2.876799848530476	0.517	0.104	0	up
MX2	0	2.8739082616430967	0.75	0.178	0	up
AP001610.1	1.913434622654495e-50	2.7959562298587772	0.078	0.012	3.1179417176154998e-46	up
IFIT2	0	2.7675362020566574	0.3	0.022	0	up
CD68	5.093549136396527e-116	2.7502104761337924	0.202	0.038	8.299938317758142e-112	up
CARMIL1	4.6472825954759685e-8	2.6942089085262415	0.012	0.002	7.57274698932809e-4	up
ISG15	0	2.6866957524780144	0.934	0.433	0	up
USP18	4.8945428997655384e-222	2.666445753226349	0.381	0.075	7.975657655167945e-218	up
AKAP2	2.5735498910071367e-14	2.6020618323191558	0.021	0.004	4.1935995473961295e-10	up
IFI44L	3.79898988516839e-255	2.5628103980009556	0.495	0.116	6.190454017881891e-251	up
S100B	1.6077334679437147e-7	2.557803998804671	0.016	0.004	0.0026198016860142833	up
HERC5	0	2.552699030841093	0.666	0.166	0	up
MX1	0	2.552497149193976	0.934	0.366	0	up
DDX60L	3.2437693981330224e-146	2.5459188274823124	0.277	0.057	5.28572223425776e-142	up
DHX58	3.0282344022402206e-91	2.5380039230696063	0.186	0.04	4.934507958450439e-87	up
SLC52A1	4.7920124169409397e-8	2.5081044838419135	0.012	0.002	7.808584233405261e-4	up
GSTM1	2.5398534919474835e-27	2.4706847346851606	0.047	0.009	4.1386912651284246e-23	up
SAMD9L	3.1193436764739004e-281	2.4673384198360355	0.6	0.168	5.082970520814221e-277	up
AL139352.1	1.2841482930940275e-6	2.4514446284482636	0.01	0.002	0.02092519643596718	up
LGALS3BP	2.5442200184777562e-25	2.4018813885360437	0.058	0.014	4.1458065201095036e-21	up
AC136475.1	3.041018747166803e-15	2.387205863028554	0.027	0.005	4.955340048508305e-11	up
ZBP1	2.600937457766492e-117	2.363808706069081	0.255	0.059	4.238227587430499e-113	up
IFI35	5.625869517755032e-296	2.351400425888555	0.687	0.226	9.167354379181825e-292	up
DDX58	3.667589102312082e-184	2.3355498697376054	0.419	0.109	5.976336442217538e-180	up
HELZ2	6.084048545779635e-180	2.332955192367118	0.423	0.114	9.913957105347916e-176	up
ISG20	0	2.3309446151636064	0.965	0.589	0	up
F2RL1	9.750681771807993e-12	2.3091021769419977	0.026	0.006	1.5888735947161123e-7	up
XAF1	0	2.283983929810816	0.724	0.229	0	up
LINC00384	1.4304603245423765e-7	2.2609720919764307	0.015	0.003	0.0023309350988418025	up
RCAN2	2.522960571753736e-46	2.2589755412319903	0.106	0.025	4.111164251672713e-42	up
NOD2	6.7737154201822695e-15	2.2474552201383835	0.029	0.006	1.1037769277187008e-10	up
EPSTI1	3.1105632132942328e-223	2.210733107301141	0.555	0.166	5.0686627560629526e-219	up
HERC6	4.410192144395722e-130	2.2081408613964615	0.314	0.081	7.186408099292829e-126	up
STAT1	3.9019916114199334e-263	2.2073194364649256	0.673	0.232	6.358295330808781e-259	up
OAS2	5.63736492035924e-251	2.20377198850513	0.597	0.176	9.186086137725382e-247	up
TLR3	3.6801430052416687e-13	2.197478418170398	0.019	0.003	5.9967930270412994e-9	up
TRBV12-5	6.968983277332463e-11	2.186457396180489	0.028	0.007	1.1355958250413248e-6	up
IFIH1	1.2773595686290004e-150	2.15237466467246	0.383	0.106	2.081457417080956e-146	up
LY6E	0	2.1398182035910587	0.981	0.563	0	up
PARP10	3.634581611241293e-113	2.1313865527910956	0.294	0.079	5.922550735517687e-109	up
IFNG-AS1	2.2472351664653523e-20	2.0855570024642915	0.045	0.011	3.6618697037552914e-16	up
TMEM171	3.040006832816976e-15	2.069005577448219	0.03	0.006	4.9536911340752625e-11	up
RAB27B	1.7877764168382293e-9	2.060056740160322	0.022	0.006	2.9131816712378946e-5	up
TARBP1	6.679214671954994e-22	2.0564433526421806	0.056	0.014	1.0883780307950663e-17	up
TRBV4-2	1.0136935310921698e-29	2.0512929413232395	0.089	0.025	1.6518136089146908e-25	up
SLC18B1	6.512755201665332e-30	2.0476932913402357	0.082	0.022	1.0612534601113659e-25	up
AC116407.2	1.1285661533715388e-26	2.0433979128950828	0.075	0.021	1.8389985469189225e-22	up
IFITM1	0	2.0388229088056744	0.992	0.722	0	up
WDR63	8.927728241986927e-7	2.0230658234544583	0.018	0.005	0.014547733170317698	up
EIF2AK2	4.549325995582453e-264	2.0129382516664283	0.724	0.269	7.413126709801606e-260	up
LINC02384	1.0148631545750693e-10	1.9863715553742396	0.032	0.009	1.6537195103800753e-6	up
DDX60	4.1873070089316915e-108	1.9839509620294833	0.314	0.093	6.823216771054191e-104	up
IFI44	6.029777146441064e-137	1.977390518191056	0.407	0.129	9.825521860125713e-133	up
LIPA	4.861405611543681e-84	1.9759916357529708	0.247	0.072	7.921660444010429e-80	up
BISPR	9.115396609115313e-69	1.9638435150602591	0.201	0.058	1.4853538774553403e-64	up
SMARCD3	5.866380254720387e-25	1.961669315010401	0.06	0.015	9.559266625066871e-21	up
TRIM22	5.795118565005695e-264	1.959170852162316	0.784	0.334	9.44314570167678e-260	up
TREX1	1.184360083396127e-10	1.9143181695062483	0.028	0.008	1.929914755893989e-6	up
AC136475.2	6.651715750100335e-7	1.9120194435643807	0.017	0.005	0.010838970814788497	up
GBP1	2.2242251256664637e-130	1.8888334327868375	0.436	0.152	3.624374842273503e-126	up
IRF7	3.3221864760312584e-271	1.878484958897202	0.827	0.378	5.4135028626929355e-267	up
PTPRM	1.058931763580698e-12	1.864962222153892	0.035	0.01	1.7255293087547475e-8	up
CXCL8	2.0750964669622213e-10	1.84192925219152	0.032	0.01	3.3813696929149397e-6	up
CHI3L2	8.201596586831214e-22	1.8389848210318571	0.059	0.016	1.3364501638241463e-17	up
TMEM229B	4.4445578602646706e-12	1.8362226788142277	0.035	0.01	7.24240703330128e-8	up
HSH2D	1.6138476617483163e-101	1.8339554741132655	0.312	0.095	2.6297647648188813e-97	up
MDK	1.0612095589397539e-6	1.8130238014813491	0.023	0.008	0.01729240976292329	up
MT2A	3.187119546434707e-163	1.8123699977539656	0.653	0.296	5.193411300915356e-159	up
IFIT5	7.617988379145452e-85	1.7831689097663834	0.295	0.098	1.2413512063817515e-80	up
TRAV12-2	7.846456475106796e-22	1.7822867907704651	0.086	0.03	1.2785800826186525e-17	up
PNPT1	4.059855605109393e-74	1.7800873191752438	0.285	0.102	6.615534708525756e-70	up
SP110	1.1829387815846535e-169	1.779394046319416	0.628	0.267	1.9275987445921929e-165	up
FGFBP2	2.1841606536521736e-16	1.7734180107795565	0.061	0.02	3.559089785126217e-12	up
SPATS2L	5.585560347250981e-50	1.7718862644868612	0.189	0.064	9.101670585845474e-46	up
APOL1	2.1726543983103476e-37	1.7704321989819989	0.132	0.042	3.540340342046712e-33	up
SAMD9	2.0266868862984713e-151	1.7639928660480415	0.579	0.239	3.302486281223359e-147	up
PARP9	2.505623558129058e-142	1.7631586090170783	0.498	0.182	4.0829135879713e-138	up
MS4A1	1.896335489642873e-9	1.7602746837607617	0.023	0.006	3.090078680373062e-5	up
PLSCR1	4.050266162180236e-174	1.7417980300727876	0.645	0.27	6.599908711272695e-170	up
SNTB1	1.779176828760639e-9	1.7384300409736868	0.03	0.009	2.8991686424654612e-5	up
FCRL3	1.700475043173208e-42	1.7147727598328248	0.14	0.043	2.7709240828507425e-38	up
RPS4Y1	1.9381803050157367e-276	1.7109209193450439	0.758	0.236	3.158264807023143e-272	up
PARP14	1.8730294989157228e-111	1.7067453365314127	0.462	0.187	3.0521015684831706e-107	up
LAP3	1.2313619781705666e-130	1.6974987784571263	0.532	0.227	2.0065043434289384e-126	up
EIF1AY	2.3112906105200406e-65	1.6963615984651963	0.229	0.074	3.766248049842406e-61	up
DKK3	1.2058536905398801e-51	1.6819096424951423	0.208	0.073	1.9649385887347346e-47	up
AF165147.1	1.0587435379467036e-11	1.6790077240384749	0.032	0.009	1.7252225950841535e-7	up
CXCR5	8.671003833946332e-19	1.667216782772519	0.08	0.029	1.4129400747415548e-14	up
AP005482.1	1.2938250503065204e-11	1.6565292383934516	0.042	0.014	2.108287919474475e-7	up
TDRD7	4.457408469289785e-22	1.6449550788345626	0.09	0.031	7.263347100707705e-18	up
MBOAT1	1.9646931182642606e-10	1.634508405762408	0.034	0.011	3.2014674362116128e-6	up
CD38	2.0294990456266384e-12	1.6331634208023666	0.072	0.031	3.307068694848607e-8	up
CASP1	1.7344379756301957e-78	1.6311954434505278	0.351	0.139	2.826266681289404e-74	up
PARP12	3.754277704750908e-84	1.629932083028791	0.34	0.125	6.1175955198916045e-80	up
IL15	7.022286412309554e-13	1.613940255768123	0.052	0.018	1.1442815708858417e-8	up
TRANK1	3.6589406043730026e-75	1.6064308669768135	0.361	0.148	5.9622437148258075e-71	up
OASL	1.164076171273449e-193	1.605863600568697	0.773	0.372	1.896862121090085e-189	up
PPM1K	2.1702618588103724e-133	1.6031924452177664	0.583	0.262	3.5364416989315017e-129	up
TTTY15	4.622540799390564e-24	1.6024069377622874	0.1	0.035	7.532430232606923e-20	up
TRBV4-1	3.2463915687133224e-11	1.6009754975321706	0.066	0.029	5.289995061218359e-7	up
TRAV26-2	2.1989983914336452e-10	1.6009362796652353	0.046	0.018	3.5832678788411247e-6	up
MOV10	4.343590499738768e-31	1.5822845834717363	0.141	0.053	7.077880719324322e-27	up
KLRG1	5.145352388556769e-50	1.5741509418844806	0.204	0.072	8.384351717153254e-46	up
BST2	1.3666239069284817e-218	1.5668604811275224	0.82	0.416	2.226913656339961e-214	up
NMI	6.639501780839167e-104	1.5664226021759495	0.494	0.221	1.0819068151877421e-99	up
TRIM14	9.718336853626408e-52	1.5481584887995812	0.226	0.084	1.5836029902984233e-47	up
STAT2	2.6525422807989402e-51	1.5418634767148776	0.253	0.102	4.322317646561873e-47	up
CADM1	2.671534552170571e-33	1.539559873379323	0.138	0.048	4.3532655527619454e-29	up
UBA7	2.2077591560160696e-27	1.5351975374608242	0.124	0.046	3.5975435447281855e-23	up
LINC01550	4.488694737766675e-17	1.5261938357243185	0.083	0.032	7.314328075190797e-13	up
RNF213	3.1012360866114463e-218	1.519966846131396	0.899	0.542	5.053464203133352e-214	up
PACSIN1	1.0082081258972035e-9	1.5160317075728744	0.043	0.016	1.6428751411494932e-5	up
TRIM25	5.0132190122110034e-40	1.5137681851074696	0.179	0.067	8.16904038039783e-36	up
TENT5A	8.369898686116944e-12	1.5124698675877526	0.05	0.018	1.363874990902756e-7	up
TRIM5	1.6494891353877546e-36	1.5060824403579924	0.195	0.081	2.687842546114346e-32	up
GIMAP4	2.64776479287906e-167	1.4955512780785896	0.78	0.413	4.314532729996428e-163	up
GZMK	1.7082825267376542e-155	1.4948960074980615	0.679	0.298	2.7836463773190077e-151	up
UBE2L6	2.985877477878054e-180	1.4845857457969807	0.785	0.437	4.8654873502022885e-176	up
BEX3	4.270369130584457e-9	1.4725397424473075	0.038	0.014	6.958566498287373e-5	up
FAAH2	4.8536516076560074e-33	1.4706189458494576	0.139	0.049	7.909025294675464e-29	up
COL18A1	2.4633734542648994e-6	1.455124210679207	0.019	0.006	0.040140670437246534	up
FANCA	2.4803146770179396e-10	1.4522448117287894	0.047	0.018	4.041672766200733e-6	up
NXPH4	3.5664283044239345e-11	1.4469000612838814	0.04	0.013	5.811494922058801e-7	up
TRIM21	4.10774683138509e-59	1.4464618206117692	0.326	0.144	6.693573461742003e-55	up
DTX3L	8.042938336687325e-80	1.4385093432654998	0.408	0.176	1.3105968019631996e-75	up
GSN	1.5742581382018385e-6	1.4355249800297516	0.023	0.008	0.02565253636199896	up
FBXO6	8.98598082161683e-26	1.4307440618327572	0.143	0.06	1.4642655748824625e-21	up
KDM5D	5.156898790840915e-16	1.4123574105135601	0.066	0.023	8.403166579675271e-12	up
C19orf66	7.466982886238174e-138	1.4076413660402818	0.705	0.384	1.2167448613125105e-133	up
PTGDR	9.826524988745704e-7	1.3935931113097095	0.025	0.009	0.016012322469161126	up
UTY	2.8428405862299745e-24	1.393269884082311	0.107	0.039	4.6324087352617433e-20	up
USP9Y	3.6045423505527787e-9	1.3920854116640897	0.044	0.017	5.873601760225753e-5	up
SMIM14	9.332491796839184e-20	1.3883852042300788	0.092	0.034	1.520729538294945e-15	up
SCO2.1	2.251342183281723e-9	1.3690241877468532	0.046	0.019	3.6685620876575676e-5	up
DGLUCY	1.0569994925014219e-23	1.3686748427901758	0.143	0.062	1.722380673031067e-19	up
TTC39B	6.013534870851405e-18	1.3507832683469374	0.087	0.034	9.799055072052365e-14	up
PRKD2	5.3497763876793744e-33	1.326020316253687	0.217	0.1	8.717460623723541e-29	up
PML	1.4803018102785627e-38	1.30884856459966	0.268	0.129	2.412151799848918e-34	up
SLC38A5	3.450369132070018e-31	1.3049921965537743	0.222	0.107	5.622376500708094e-27	up
PPP2R2B	1.1648854636878808e-8	1.2775524137200862	0.047	0.02	1.8981808630794017e-4	up
PI4K2B	9.780796626471662e-17	1.2747794327232096	0.095	0.039	1.5937808102835574e-12	up
PARP11	1.1993524130046833e-19	1.2738687957350074	0.136	0.063	1.9543447569911315e-15	up
ST8SIA1	1.233731326353531e-18	1.2704822565070149	0.104	0.043	2.0103651962930788e-14	up
LGALS9	2.0574512638922497e-19	1.26241621889092	0.123	0.055	3.352616834512421e-15	up
AC015849.1	8.983109432412528e-9	1.2618469169409088	0.041	0.016	1.4637976820116214e-4	up
GBP4	2.667539445976935e-46	1.2605280677592672	0.353	0.181	4.3467555272194156e-42	up
SRGAP2C	6.49852580433425e-7	1.2590686054797207	0.048	0.023	0.01058934779816266	up
IL9R	1.6862415492258878e-22	1.249322155000437	0.159	0.074	2.7477306044635843e-18	up
GPR155	2.8275102382320156e-25	1.2281654296895799	0.162	0.072	4.607427933199069e-21	up
PILRB	9.768871655107044e-14	1.2263204426372354	0.103	0.049	1.5918376361996928e-9	up
TRDV1	1.8255495299337932e-6	1.2262497420167415	0.032	0.013	0.02974732959027116	up
RASGRP3	1.4526488317419656e-6	1.2217126082392773	0.03	0.012	0.02367091271323533	up
PLXDC1	7.838878417189666e-7	1.216255191210105	0.042	0.019	0.012773452380810561	up
MLLT3	2.3580720994041387e-58	1.204693832966969	0.409	0.204	3.842478485979044e-54	up
NUB1	4.208095418269167e-60	1.2019631113595028	0.445	0.236	6.857091484069608e-56	up
CMC1	3.1525729841583586e-64	1.1979871795918464	0.451	0.228	5.137117677686046e-60	up
PARP3	2.6511010914715715e-7	1.1973339009948694	0.045	0.02	0.004319969228552926	up
AIM2	1.383644992499747e-23	1.1921276658169488	0.176	0.084	2.254649515278338e-19	up
AC116366.3	6.817500714627553e-38	1.189641029904838	0.275	0.133	1.1109117414485597e-33	up
RBCK1	9.220859820434675e-77	1.1883228567957353	0.554	0.312	1.5025391077398303e-72	up
JAKMIP2	3.8061778094949405e-7	1.184378941184149	0.045	0.02	0.006202166740572006	up
ST6GAL1	1.3424829430913998e-11	1.174475148197371	0.099	0.051	2.187575955767436e-7	up
USP30-AS1	8.716706689745598e-11	1.1558995669999659	0.071	0.032	1.4203873550940452e-6	up
PHF11	2.0375507171384492e-90	1.1549379349450768	0.651	0.383	3.320188893577103e-86	up
SCARB2	3.567019729048864e-13	1.1543300021998495	0.086	0.039	5.8124586484851246e-9	up
HEXDC	1.9325065280880602e-8	1.152101697309936	0.066	0.033	3.149019387519494e-4	up
ENC1	1.081520233468538e-11	1.1508747793308398	0.058	0.023	1.7623372204369826e-7	up
AC073111.5	5.1222191781429835e-15	1.1502820008426689	0.107	0.05	8.346656150783992e-11	up
LINC00861	1.1066922948509437e-22	1.1467934731485974	0.16	0.074	1.8033550944596126e-18	up
CARD16	8.932438764838188e-52	1.146346953925268	0.405	0.213	1.4555408967303827e-47	up
APOBEC3H	1.0416458339296037e-12	1.1435095388888403	0.124	0.067	1.6973618863882892e-8	up
SP100	4.2546710736578414e-122	1.1379534082622982	0.79	0.511	6.932986514525452e-118	up
SAMHD1	1.637091107249301e-34	1.135659853720773	0.248	0.117	2.6676399592627358e-30	up
C1orf21	1.0703418689977362e-31	1.1341645795861492	0.222	0.102	1.7441220755318112e-27	up
APOL2	2.280594810436209e-22	1.1297010433324117	0.19	0.096	3.716229243605803e-18	up
GIMAP2	1.5473770711630863e-29	1.1011339367640354	0.259	0.135	2.5214509374602493e-25	up
TNK2	3.277806414829467e-10	1.0993274589613544	0.087	0.044	5.341185552964616e-6	up
TRAV26-1	3.962603329598659e-9	1.0992287577233628	0.065	0.031	6.457062125581014e-5	up
AC099063.4	2.9990295336203056e-7	1.0856568462195901	0.06	0.031	0.004886918625034288	up
DRAP1	5.692781490440289e-137	1.083431877025758	0.875	0.632	9.27638743867245e-133	up
ITGB2	3.7709777704868333e-29	1.0808295235679728	0.249	0.128	6.144808277008295e-25	up
CCND3	1.7161845730168144e-49	1.0730685050235793	0.404	0.213	2.7965227617308993e-45	up
GPR180	9.135553594200304e-11	1.071079396452113	0.083	0.041	1.4886384581749394e-6	up
PHACTR2	7.389631539425565e-24	1.0489023773731627	0.199	0.1	1.2041404593493959e-19	up
TP53TG1	2.209932963332555e-11	1.043024207367711	0.099	0.051	3.6010857637503986e-7	up
MLKL	6.44574278723016e-7	1.0415631292135115	0.065	0.035	0.010503337871791547	up
RAD51B	7.342970466247081e-7	1.0412277170250048	0.042	0.019	0.011965370374749618	up
SMAGP	5.055800246603953e-9	1.0409436403187828	0.067	0.032	8.238426501841141e-5	up
PSMB9	4.99238858031332e-140	1.0405179676853797	0.905	0.687	8.135097191620555e-136	up
CHST12	7.240193169812304e-54	1.0393757090391011	0.504	0.298	1.179789477020915e-49	up
ZCCHC2	1.412532933169394e-13	1.027748356950849	0.135	0.073	2.301722414599528e-9	up
TMOD2	6.2160904548573004e-9	1.0232946133816392	0.061	0.028	1.0129119396189971e-4	up
ATRIP	1.7882015672623175e-8	1.020239002661097	0.083	0.045	2.9138744538539463e-4	up
GIMAP7	2.223219203172137e-99	1.0184141630915469	0.764	0.471	3.622735691568997e-95	up
RNF31	7.44762225681895e-9	1.0108194101946824	0.071	0.035	1.2135900467486479e-4	up
CD47	2.60295734034087e-52	1.0066119659239074	0.53	0.329	4.2415189860854475e-48	up
IGLV2-14	2.528074831984321e-7	0.9973377500068668	0.049	0.023	0.004119497938718451	up
ANXA2R	3.2585471937472286e-22	0.9905542134538394	0.176	0.086	5.309802652211109e-18	up
NLRC5	2.848074313544386e-29	0.98963908189818794	0.295	0.164	4.640937093920577e-25	up
TAP2	1.0351081812199414e-9	0.9877536265314901	0.095	0.051	1.6867087812978944e-5	up
TPRG1	9.92618634673501e-21	0.9870686013333062	0.195	0.101	1.61747206520047e-16	up
GIMAP6	3.6779950949309547e-25	0.9825264417008632	0.263	0.146	5.993293007189991e-21	up
RARRES3	4.896063843689659e-96	0.9822885469006977	0.749	0.46	7.978136033292299e-92	up
TMEM9	1.893974717056549e-12	0.9802170375042238	0.13	0.071	3.086231801443647e-8	up
CHMP5	3.54113081503408e-39	0.9753791889049122	0.446	0.277	5.770272663098033e-35	up
N4BP1	4.525916205297155e-34	0.9733529900134132	0.354	0.201	7.374980456531714e-30	up
SAT1	6.006969151161507e-69	0.9732900159079863	0.709	0.49	9.788356231817675e-65	up
CMTR1	1.664185308483806e-14	0.9726772520677562	0.14	0.074	2.7117899601743614e-10	up
KAT2A	2.0258031368738661e-7	0.9718973712537111	0.056	0.027	0.0033010462115359647	up
GBP3	9.516267769388843e-17	0.9616977792539315	0.165	0.088	1.550675833021912e-12	up
CXCR3	2.031312104282811e-58	0.9599122779174023	0.593	0.372	3.3100230739288406e-54	up
DTHD1	8.524603052400409e-21	0.9505669667816885	0.146	0.066	1.3890840673886466e-16	up
RABGGTA	9.769931866742321e-12	0.9482493102338505	0.131	0.073	1.5920103976856612e-7	up
ERAP2	3.3520460237163428e-25	0.9478353909165165	0.243	0.13	5.4621589956457806e-21	up
ARHGAP25	3.5340384594707965e-25	0.9467081200561674	0.284	0.164	5.758715669707663e-21	up
GIMAP1	5.47743244533772e-15	0.9460810186605907	0.157	0.085	8.925476169677815e-11	up
EHD4	3.264337756275987e-25	0.9264770029725563	0.31	0.188	5.319238373851721e-21	up
PAXIP1-AS2	7.176114207072251e-7	0.9204926573711334	0.062	0.033	0.011693478100424233	up
ADAR	1.3015365213261078e-71	0.9192854230609866	0.703	0.48	2.1208537615008925e-67	up
IDH2	6.243684266976001e-31	0.9181837245235841	0.326	0.183	1.0174083513037394e-26	up
MYD88	4.423894116898987e-28	0.9146779661864565	0.331	0.197	7.2087354634869e-24	up
TNFSF10	4.094622656006039e-38	0.9145031593416646	0.394	0.224	6.67218761796184e-34	up
TAPBP	2.7597485684642336e-65	0.9085496499672536	0.673	0.454	4.497010292312469e-61	up
NT5C3A	1.7702252648171904e-31	0.9074451756168367	0.411	0.264	2.884582069019612e-27	up
UTRN	8.442635049867598e-20	0.9073657868447946	0.259	0.154	1.3757273813759251e-15	up
GIMAP8	5.725464259160474e-9	0.9027551273279657	0.084	0.044	9.329644010301993e-5	up
AL365361.1	1.7502254415281298e-6	0.9022804678657637	0.053	0.027	0.028519923569700876	up
CCR4	1.7406569089035405e-8	0.8954738230690042	0.072	0.037	2.8364004330583194e-4	up
CNP	2.927350581416472e-22	0.8927948765551303	0.248	0.139	4.770117772418141e-18	up
GSDMD	1.5930756468753184e-26	0.8890624200227109	0.321	0.192	2.595916766583331e-22	up
STOM	1.985014464888673e-41	0.8885578087990116	0.498	0.319	3.2345810705360924e-37	up
MCUB	6.822613439736555e-63	0.8871772085222844	0.625	0.379	1.1117448600050716e-58	up
CHRNB1	1.734235801038869e-8	0.8821021828004902	0.12	0.073	2.8259372377928367e-4	up
IRF9	8.754649182330745e-10	0.8785717942665827	0.128	0.076	1.4265700842607949e-5	up
E2F3	3.207605386918519e-11	0.875183113158061	0.139	0.08	5.226792977983727e-7	up
GALT	5.225892702019606e-7	0.865923650322296	0.096	0.058	0.00851559215794095	up
SAMD3	3.433966958810836e-34	0.8635789795898492	0.346	0.19	5.5956491593822575e-30	up
HSD17B4	2.5651640821261005e-7	0.8581892044153054	0.076	0.042	0.00417993487182448	up
BLVRA	1.5363331495235177e-12	0.8454468570841769	0.163	0.096	2.503454867148572e-8	up
SLFN5	9.683356007323717e-48	0.8389719490404289	0.565	0.361	1.5779028613933997e-43	up
PGAP1	4.301023969130197e-7	0.8380531920686871	0.079	0.044	0.007008518557697656	up
PSME1	1.0246514958352759e-118	0.8379353899784219	0.94	0.771	1.6696696124635822e-114	up
LINC02084	1.2686073207398925e-6	0.8290436754679873	0.082	0.048	0.020671956291456548	up
ADA	4.570789425391984e-9	0.8270545654980777	0.114	0.066	7.448101368676238e-5	up
PSME2	1.6582333044267434e-74	0.8237833766917912	0.824	0.638	2.7020911695633785e-70	up
PYURF	1.0510733436765921e-34	0.8231412073284747	0.489	0.326	1.712724013521007e-30	up
EOMES	2.053102172169457e-29	0.8122795352065406	0.308	0.167	3.3455299895501305e-25	up
CTSS	8.99655562856641e-19	0.812244121902036	0.254	0.152	1.4659887396748964e-14	up
TRIM38	1.6830132126876338e-16	0.8092024980290253	0.243	0.15	2.742470030074499e-12	up
DDX3Y	4.648446329540485e-21	0.8068515002668537	0.152	0.07	7.57464329398622e-17	up
DENND2D	1.453874743807364e-13	0.8067882682484773	0.237	0.154	2.3690888950340996e-9	up
TRAFD1	7.68183698447704e-14	0.803774155324038	0.215	0.135	1.2517553366205337e-9	up
SP140	6.396374304832249e-23	0.8012972125849059	0.326	0.205	1.042289192972415e-18	up
IL15RA	8.282300854187998e-11	0.797917030344993	0.141	0.083	1.3496009241899344e-6	up
TMEM63A	9.904433589607934e-8	0.7976440598444889	0.091	0.052	0.001613927453426613	up
IFI16	7.429871690056428e-60	0.7973604048565912	0.72	0.522	1.210697591894695e-55	up
SHISA5	9.377408956140546e-50	0.7952654434224427	0.66	0.468	1.528048789403102e-45	up
SH2D1A	1.7322738035800656e-37	0.7920032118323413	0.471	0.295	2.822740162933717e-33	up
LYSMD2	8.869077547109841e-35	0.7886001582575853	0.488	0.322	1.4452161863015487e-30	up
TMEM140	1.209918194672791e-11	0.7814032816015614	0.196	0.124	1.9715616982193128e-7	up
GZMM	1.1253077573712489e-23	0.7753573049577314	0.422	0.289	1.83368899063645e-19	up
CPNE7	1.6184313453789077e-9	0.7723504177409044	0.122	0.071	2.63723387729493e-5	up
HDDC2	1.443668144280623e-17	0.7719421329317178	0.327	0.223	2.3524572411052754e-13	up
SOCS1	1.6057043979865625e-15	0.769579936202972	0.274	0.181	2.6164953165191038e-11	up
PLEKHA5	2.4259736086226292e-8	0.76785281263212	0.091	0.05	3.9531239952505745e-4	up
SFMBT2	6.4340229141077165e-9	0.7640765713634197	0.125	0.076	1.0484240338538525e-4	up
SELL	1.1931761997552292e-8	0.7595322017092615	0.222	0.159	0.00019442806175011461	up
PARP15	1.1323211189916552e-6	0.7570940568307298	0.135	0.091	0.01845117263396902	up
MMP24OS	1.92674728206485e-8	0.7514388148863154	0.113	0.067	3.139634696124673e-4	up
TAF9B	4.049933432871056e-8	0.7491596659008042	0.103	0.06	6.599366528863386e-4	up
SIDT1	6.143057044401135e-7	0.747877236840218	0.082	0.047	0.01001011145385165	up
ETV7	1.782221633753435e-10	0.744357499580558	0.12	0.067	2.9041301522012224e-6	up
PARVG	6.8868611954877714e-9	0.7429646143276272	0.147	0.093	1.1222140318047324e-4	up
SYNE1	2.207457567965544e-21	0.7397291561005386	0.3	0.181	3.5970521069998545e-17	up
TAP1	4.761684949130038e-65	0.7362323474513723	0.817	0.632	7.759165624607397e-61	up
HELB	1.4358605341223582e-11	0.7359817541301443	0.195	0.124	2.3397347403523826e-7	up
TMEM123	5.116125965335503e-25	0.7320499787512487	0.493	0.361	8.336727260514203e-21	up
CD74	4.197280739376516e-74	0.7299600497506882	0.92	0.739	6.839468964814032e-70	up
DUSP22	9.225123277985752e-8	0.7294229252957192	0.15	0.1	0.0015032338381477783	up
RALB	5.06531075907877e-8	0.7289536094283953	0.122	0.075	8.253923881918856e-4	up
AOAH	3.2007430165598456e-16	0.728490425449347	0.212	0.122	5.215610745484269e-12	up
TC2N	1.8327985471021108e-26	0.7280666446714198	0.358	0.213	2.9865452325028894e-22	up
APOL6	1.0739735092149421e-14	0.7276027739452533	0.277	0.186	1.750039833265748e-10	up
PSMB10	1.572261710398713e-41	0.7176671308994007	0.628	0.439	2.562000457094703e-37	up
BICD1	1.2546206963517691e-6	0.7176594826558231	0.097	0.06	0.020444044247052078	up
IQGAP2	1.0761915253647129e-18	0.7166412245619931	0.332	0.219	1.7536540905817996e-14	up
STX17	1.6196005810080906e-9	0.7131580916341433	0.161	0.103	2.6391391467526837e-5	up
AZI2	7.655999122690545e-11	0.7082859979183144	0.221	0.148	1.2475450570424243e-6	up
TRAPPC6A	8.937092306664433e-8	0.7046179558707182	0.137	0.089	0.0014562991913709693	up
CD164	8.798961693288903e-31	0.7011467354763762	0.545	0.4	1.4337908079214266e-26	up
CD28	5.1246115024979545e-22	0.7011251190597997	0.296	0.174	8.350554443320417e-18	up
RNASET2	2.015905215971981e-13	0.6990118164607731	0.266	0.18	3.284917549426343e-9	up
VAMP5	4.415495463250636e-13	0.6881989456025547	0.272	0.185	7.195049857366911e-9	up
CASP4	1.4254553456242184e-12	0.687905405819933	0.336	0.251	2.322779485694664e-8	up
MKRN1	1.3858037261279418e-11	0.6875273649781377	0.299	0.218	2.2581671717254812e-7	up
SH3BGRL	7.775131090009527e-21	0.6852590949080462	0.392	0.271	1.2669576111170525e-16	up
NFATC2	4.788205100322803e-30	0.6836246525970261	0.534	0.38	7.802380210976007e-26	up
PSMB8	4.695769038701567e-59	0.6831364431039009	0.798	0.629	7.651755648564205e-55	up
TRADD	5.7174989831880785e-15	0.6822500999147484	0.321	0.226	9.316664593104974e-11	up
SUSD3	2.5673515681080493e-9	0.6762752770915539	0.198	0.133	4.183499380232066e-5	up
CMTM7	3.3456312593855237e-12	0.6739911334930988	0.254	0.169	5.451706137168711e-8	up
SMCHD1	1.163143509701638e-35	0.6714777584325107	0.66	0.5	1.895342349058819e-31	up
SLC39A10	3.560994238183139e-9	0.6695961279891788	0.185	0.122	5.802640111119425e-5	up
NEK7	4.24930682720673e-11	0.6692709581547865	0.229	0.154	6.924245474933366e-7	up
XRN1	6.695099854446008e-14	0.6673656711645661	0.317	0.222	1.090966521281977e-9	up
SCML4	5.1238601635885396e-8	0.6602383145551352	0.124	0.077	8.349330136567525e-4	up
PDCD4	2.3759242368136096e-28	0.6583347208252603	0.604	0.455	3.871568543887777e-24	up
KYAT3	1.5178297876404273e-7	0.6456411762910468	0.164	0.112	0.0024733036389600763	up
GIMAP5	4.664462338143325e-7	0.6385674986952934	0.138	0.091	0.007600741380004548	up
TMX1	2.5065923754648315e-15	0.6361011322034751	0.31	0.212	4.084492275819943e-11	up
TNFRSF14	5.808358039913048e-15	0.6347553426569638	0.314	0.217	9.464719426038312e-11	up
EFR3A	4.60256352427282e-9	0.6346995534529208	0.188	0.127	7.499877262802561e-5	up
SORL1	5.336015098486634e-10	0.6329358402766284	0.183	0.116	8.69503660298397e-6	up
INPP4B	7.430812025445497e-10	0.632017737000692	0.25	0.178	1.2108508195463437e-5	up
NAPA	2.1772412082719494e-27	0.6308613871244931	0.566	0.422	3.5478145488791415e-23	up
BTN3A3	9.087363955256222e-10	0.6300881060472616	0.22	0.151	1.4807859565090013e-5	up
ZNFX1	1.5778585610927824e-20	0.6281968620908357	0.473	0.351	2.571120525300689e-16	up
ADD3	2.542583600555229e-10	0.628062227686631	0.208	0.138	4.143139977104746e-6	up
ITGA5	1.2044071690112286e-8	0.621513298107972	0.156	0.1	1.9625814819037972e-4	up
RNASEH2B	3.4871758526581466e-12	0.618499869942796	0.275	0.19	5.68235305190645e-8	up
MYL12A	4.93800319419112e-47	0.6173750424292703	0.838	0.686	8.04647620493443e-43	up
MVP	3.520898520738551e-23	0.615312034549262	0.486	0.347	5.737304139543469e-19	up
RAC2	2.715922881727329e-37	0.6135150926600943	0.739	0.596	4.4255963357746826e-33	up
DYNLT1	3.4826404548474986e-19	0.6130896252949146	0.419	0.299	5.674962621173999e-15	up
TBCD	4.294626543461919e-12	0.6120296990381314	0.291	0.204	6.998093952571197e-8	up
BTN3A1	1.4838508614147793e-10	0.609617826752096	0.215	0.143	2.4179349786753828e-6	up
TRAT1	2.4261819564878585e-29	0.603555223111538	0.482	0.31	3.9534634980969653e-25	up
NUDT1	1.6045052419164883e-6	0.5936582439274439	0.177	0.128	0.026145412917029178	up
TMEM134	5.335663084902465e-11	0.5828874120023533	0.256	0.178	8.694462996848568e-7	up
EPHA4	5.220459242824304e-7	0.5809665268423272	0.113	0.07	0.008506738336182203	up
GPAA1	3.21803685550344e-7	0.5760089190775219	0.216	0.16	0.0052437910560428555	up
JADE2	1.6625370253751404e-8	0.575977728897513	0.186	0.125	2.709104082848791e-4	up
PLEK	2.131693679662713e-20	0.5753946671227532	0.215	0.114	3.4735948510103906e-16	up
CD48	7.468906435897713e-32	0.5747939885673725	0.608	0.431	1.2170583037295323e-27	up
PRDX4	3.0828837878955384e-8	0.5742332396349881	0.212	0.151	5.02355913237578e-4	up
OGFR	1.1558951601023632e-21	0.5740577596604759	0.494	0.367	1.883531163386801e-17	up
ZBTB38	6.831758421801978e-11	0.5728267938537243	0.263	0.182	1.1132350348326323e-6	up
KCNA3	1.0400077364056129e-8	0.5700210632251974	0.143	0.089	1.6946926064729463e-4	up
COTL1	3.4314986640092785e-32	0.5691664713137925	0.734	0.586	5.5916270730031195e-28	up
CLDND1	4.20239432204272e-24	0.5670775048394205	0.682	0.573	6.847801547768612e-20	up
PSTPIP1	1.4812639650118092e-11	0.5643138379586146	0.299	0.214	2.413719630986743e-7	up
TMEM109	9.723639890086734e-12	0.5636614315353257	0.336	0.25	1.5844671200896333e-7	up
MYCBP2	1.6156109662988756e-11	0.561710616360392	0.327	0.241	2.6326380695840177e-7	up
RCSD1	5.043408124598219e-8	0.5583318523528616	0.206	0.145	8.218233539032798e-4	up
TBC1D1	7.902434824432574e-9	0.5576014959497095	0.201	0.138	1.287701754641288e-4	up
CRYBG1	2.708095551228084e-9	0.5541363913292965	0.219	0.15	4.412841700726163e-5	up
C4orf3	2.5866496930283956e-30	0.5517936492030142	0.674	0.525	4.214945674789771e-26	up
TINF2	1.0809693206891528e-13	0.5517292206189346	0.378	0.283	1.7614395080629744e-9	up
RIPOR2	2.152515709203243e-18	0.5514904222992563	0.401	0.274	3.5075243481466844e-14	up
CD8B	2.2892607844095455e-25	0.5508184287813398	0.765	0.675	3.730350448195355e-21	up
CCR7	1.8632048479692323e-29	0.5500256181560117	0.471	0.296	3.036092299765864e-25	up
DGCR6L	1.7493592872215795e-9	0.5490738645735525	0.248	0.176	2.850580958527564e-5	up
PQLC3	1.4762031964941477e-7	0.5470752814916987	0.181	0.125	0.0024054731086872137	up
TYMP	3.057855453369427e-19	0.5441798358850424	0.527	0.398	4.982775461265481e-15	up
GLRX	1.087373313846697e-6	0.54187613769076	0.209	0.155	0.017718748149131925	up
CD8A	2.1746829110079255e-49	0.5358473621478494	0.922	0.813	3.5436458034874145e-45	up
RSRC1	3.0134015824575416e-6	0.5347141771659927	0.148	0.103	0.04910337878614564	up
LCP1	6.760485921124561e-22	0.5338580014215537	0.606	0.482	1.1016211808472472e-17	up
PHPT1	1.1385924076974813e-6	0.5332714464620499	0.242	0.186	0.01855336328343046	up
IL16	2.120881545486568e-10	0.5296450745900382	0.27	0.19	3.4559764783703627e-6	up
IRF2	4.939825986872717e-18	0.5295635631141405	0.412	0.292	8.049446445609092e-14	up
NPC2	7.738474820672109e-9	0.5254540212855557	0.232	0.162	1.26098447202852e-4	up
PYHIN1	1.302318531106314e-9	0.5180703981928297	0.243	0.17	2.1221280464377385e-5	up
FAM118A	2.4101022862593063e-14	0.5167556304665105	0.36	0.256	3.9272616754595395e-10	up
FCMR	3.2645295283893005e-9	0.5162742546478376	0.212	0.143	5.319550866510365e-5	up
ACSL5	1.739328687210879e-6	0.5148579911085718	0.188	0.138	0.028342360958101272	up
AP3S1	1.0276084691446722e-9	0.5142407622506316	0.378	0.306	1.6744880004712435e-5	up
MAP3K8	7.056649710295897e-8	0.5141520794043282	0.234	0.169	0.0011498810702927165	up
ABHD14B	1.0154175356587005e-6	0.514140321612212	0.237	0.183	0.016546228743558523	up
CST7	3.4935297710154116e-39	0.5112457513562516	0.878	0.764	5.692706761869613e-35	up
LPIN2	3.037789455826571e-8	0.5089684154686297	0.267	0.2	4.950077918269397e-4	up
HLA-B	6.710756874137277e-129	0.5027587364705193	1	0.998	1.0935178326406692e-124	up
HLA-C	1.1026925000580557e-154	0.5024621859885521	1	0.997	1.7968374288446017e-150	up
PARP4	3.0854106135432396e-8	0.5016561390688323	0.202	0.14	5.027676594768709e-4	up
HLA-F	3.4071178656567338e-28	0.4917848509060625	0.737	0.617	5.5518985620876474e-24	up
HLA-A	1.811688766064366e-134	0.47897492104478623	1	0.996	2.9521468443018844e-130	up
CNDP2	8.030430885210761e-7	0.47464049110140605	0.235	0.177	0.013085587127450936	up
BAG1	9.515255957101304e-13	0.46919252670048683	0.446	0.35	1.5505109582096576e-8	up
PRMT2	7.497625756526072e-17	0.4672684745704969	0.513	0.39	1.2217381170259235e-12	up
ANXA1	1.239331135556042e-59	0.4622468305594909	0.94	0.763	2.0194900853885705e-55	up
LNPEP	2.139636413965564e-8	0.45702514280923834	0.293	0.222	3.486537536556887e-4	up
APOBEC3G	1.0433144797857487e-26	0.45352284663104303	0.789	0.665	1.7000809448108774e-22	up
ESD	8.581339787516783e-7	0.44982529076131306	0.271	0.211	0.013983293183758598	up
HLA-E	4.045495317166313e-75	0.4496510323865692	0.994	0.964	6.592134619322507e-71	up
GGA2	1.609488590253737e-8	0.441368701200051	0.38	0.306	2.6226616578184646e-4	up
MIAT	2.800819167042544e-7	0.43112824647659675	0.263	0.199	0.004563934832695825	up
ITM2B	6.605373213869039e-38	0.42974680620716743	0.922	0.823	1.0763455651999599e-33	up
MBP	1.1614031514074328e-18	0.42923331438592705	0.66	0.523	1.8925064352184118e-14	up
SMS	1.634891157892739e-7	0.4273394137915669	0.251	0.186	0.0026640551417862184	up
F2R	4.1001150702754627e-7	0.4270743080872826	0.294	0.226	0.006681137507013867	up
DNAJC19	6.105491420294813e-8	0.4235610514205115	0.338	0.266	9.948898269370398e-4	up
TOMM7	4.894036497924121e-34	0.42115443998877167	0.876	0.762	7.974832473367356e-30	up
ARAP2	6.846031680831684e-9	0.42088732671028695	0.344	0.268	1.115560862391523e-4	up
SOCS3	8.542820183281835e-8	0.4199522648465741	0.189	0.131	0.001392052548865775	up
BBX	7.181663104781297e-10	0.41723275417850786	0.387	0.299	1.1702520029241124e-5	up
SETX	1.3864091143413714e-6	0.41606112412220414	0.25	0.191	0.022591536518192647	up
TMSB4X	4.061409220101933e-72	0.41307294060437094	0.999	0.985	6.6180663241561e-68	up
RAB9A	3.09653483888569e-7	0.41261715609879535	0.267	0.204	0.005045803519964232	up
SEPT9	6.00357280367106e-8	0.40883742735925355	0.404	0.328	9.78282188358199e-4	up
PTK2B	6.232916459307741e-8	0.4082702344669134	0.306	0.235	0.0010156537370441963	up
FLOT2	9.405907842575943e-7	0.4059041156037344	0.248	0.185	0.0153269268294775	up
RPL3	2.6956276318114852e-67	0.40396678704950517	0.992	0.966	4.392525226036815e-63	up
ANXA6	8.470490104734144e-13	0.39869764045247735	0.468	0.358	1.3802663625664288e-8	up
GPR183	1.8776453043871937e-17	0.39135448629883807	0.511	0.369	3.059623023498932e-13	up
LBH	1.7333121150080042e-7	0.38715956349516656	0.37	0.298	0.002824432091405543	up
GSTK1	5.261638708794067e-12	0.38605592372622954	0.497	0.402	8.573840275979933e-8	up
DYNLT3	2.2710610064468613e-7	0.3829977471983155	0.348	0.277	0.0037006939100051608	up
LAMTOR4	3.885242117623055e-9	0.3783475695467353	0.449	0.367	6.331002030666767e-5	up
PGLS	8.291873373545687e-7	0.3754098589763415	0.307	0.242	0.013511607662192697	up
RPL23A	3.157295372481047e-73	0.3728432436608875	1	0.984	5.144812809457866e-69	up
RPS3	1.9307059429057816e-82	0.37063257263809035	0.999	0.994	3.146085333964971e-78	up
RPL27A	2.4022740159276968e-35	0.3683203642659558	0.941	0.887	3.914505508954182e-31	up
RPS8	1.2070259684273394e-64	0.359308161376517	0.999	0.984	1.9668488155523496e-60	up
RPL26	6.055043559545859e-48	0.3582873558522608	0.983	0.942	9.866693480279976e-44	up
RPS25	5.397305923526894e-72	0.35678470984455135	0.999	0.991	8.794910002387074e-68	up
MRPL10	2.6519379689305153e-6	0.3560438350689473	0.258	0.199	0.04321332920372275	up
CAPN2	3.6546527361889364e-11	0.3519447180259929	0.562	0.465	5.955256633619871e-7	up
KIAA1551	3.7754159014684384e-8	0.3481667155078935	0.41	0.329	6.15204021144282e-4	up
B2M	1.8024182796955702e-134	0.3450223858588304	1	1	2.9370405867639317e-130	up
TMEM179B	2.9959057211178107e-6	0.3434092981625583	0.384	0.324	0.048818283725614725	up
RPL7A	2.672969707007885e-66	0.341948411153135	1	0.991	4.355604137569349e-62	up
CD53	5.1647077013434265e-14	0.33893276799854144	0.764	0.701	8.415891199339114e-10	up
PLP2	3.9510443316075977e-19	0.33858336615974505	0.842	0.758	6.438226738354581e-15	up
RPS15A	7.842363097430552e-73	0.33747785435828526	1	0.995	1.2779130667263085e-68	up
CCDC85B	7.68640733096834e-8	0.3352038853417071	0.425	0.35	0.0012525000745812912	up
RPL13	9.893016261231396e-66	0.32328693094546157	1	0.996	1.612066999767656e-61	up
FAS	9.074620101093399e-8	0.31979956465416276	0.339	0.262	0.0014787093454731693	up
NDUFAF3	6.258519164954935e-7	0.3179823748445513	0.444	0.38	0.010198256979294067	up
RPS28	4.2843261708779784e-51	0.31588084929115823	1	0.982	6.981309495445666e-47	up
RPLP2	8.81666895838401e-60	0.31527561580919716	0.998	0.99	1.4366762067686743e-55	up
EML4	3.383680010539127e-12	0.3151680017521026	0.576	0.47	5.513706577173508e-8	up
TNFSF8	2.9533102567154846e-6	0.3103523879378929	0.123	0.081	0.04812419063317882	up
NDUFB7	2.1147990691826414e-7	0.3090360939577168	0.466	0.394	0.0034460650832331143	up
RPL30	1.5246114209837736e-63	0.30839626349511473	1	0.994	2.484354310493059e-59	up
TMSB10	9.474211115154455e-37	0.3057566387048256	0.982	0.943	1.5438227012144183e-32	up
ERP29	3.404469831543357e-11	0.3037607276977279	0.609	0.521	5.5475835904999e-7	up
RPS14	1.0100380099725674e-59	0.29825980083478143	1	0.994	1.6458569372502987e-55	up
CYBA	2.5422594596808787e-15	0.29687938533932856	0.871	0.778	4.1426117895499915e-11	up
EEF1D	1.0198750030423308e-33	0.2936399934011642	0.97	0.938	1.661886317457478e-29	up
LTB	3.070903897874065e-11	0.2878540565777006	0.318	0.222	5.004037901585789e-7	up
RPS27	1.7379126071526676e-52	0.2865411106583178	1	0.997	2.8319285933552717e-48	up
GNG5	2.2339187059147423e-12	0.2857329014726424	0.771	0.707	3.640170531288073e-8	up
NEDD8	7.956766595604076e-10	0.2851820460204443	0.59	0.504	1.2965551167536841e-5	up
EEF1A1	1.6718463239706533e-60	0.2838336558197616	1	0.998	2.7242735849101797e-56	up
FYB1	1.6722863884514413e-12	0.2835317248557341	0.65	0.538	2.7249906699816238e-8	up
IL32	6.272768473176512e-19	0.28279268867328256	0.908	0.802	1.0221476227041127e-14	up
RPL41	1.002437685678673e-59	0.27254471204173125	1	0.999	1.6334722088133976e-55	up
IRF1	1.2157096315741464e-10	0.26567227516207526	0.547	0.45	1.9809988446500713e-6	up
RPS24	1.0001822818388105e-37	0.26497738820686845	0.999	0.981	1.6297970282563415e-33	up
LAPTM5	6.359540296021243e-11	0.26405164708552586	0.818	0.743	1.0362870912366614e-6	up
ANXA2	5.622374619468385e-9	0.262900697126081	0.769	0.702	9.161659442423733e-5	up
RPS23	4.376176553997939e-43	0.2624645309353735	0.999	0.989	7.130979694739642e-39	up
MT-ND6	7.285094988833009e-7	0.26022101765857997	0.579	0.507	0.011871062284303388	up
BCAP31	1.8947069475047852e-6	0.257447833973826	0.518	0.465	0.030874249709590476	up
CD27	1.0443213055404178e-8	0.25523087593680627	0.497	0.408	1.7017215673781108e-4	up
RPL36A	3.696097863610721e-7	0.2550635408447661	0.607	0.555	0.00602279146875367	up
SYNE2	6.505765091511152e-10	0.2540329103314818	0.672	0.587	1.0601144216617422e-5	up
CDC42SE2	3.5321169451858785e-7	0.25325629123997984	0.595	0.533	0.005755584562180389	up
MGST3	1.1365126075080725e-6	0.252256618065697	0.517	0.452	0.018519472939344042	up
